# Supplementary material for: Whole-transcriptome profiling across different developmental stages of Aedes albopictus (Diptera: Culicidae) provides insights into chitin-related non-coding RNA and competing endogenous RNA networks
Source: Parasit Vectors. 2023 Jan 26;16:33. doi: 10.1186/s13071-022-05648-2 (PMC9878986; doi:10.1186/s13071-022-05648-2)
Supplement: Supplementary file 2 — Additional file 2: Table S1. Overview of the data for RNA sequencing. Table S2. Overview of the data for small RNA sequencing. Table S3. Identified miRNAs and circRNA. Table S4. Statistics of nodes and edges in ceRNA networks. Table S5. Top 10 hub genes in the ceRNA network of different groups. Table S6. Statistics of nodes and edges in lncRNA-associated ceRNA networks. Table S7. Top 10 hub genes in the lncRNA-associated ceRNA network of different groups. [file 13071_2022_5648_MOESM2_ESM.xlsx]

## Sheet: Table 12
Table S12 Information of ceRNA networks of three co-expressed biological processes in different developmental stages
	Structural constituent of cuticle	Nitrogen metabolism	Alanine, aspartate and glutamate metabolism
number of nodes	2753	1121	1477
number of edges	10019	1509	2730
circRNA	94	41	44
lncRNA	2344	1044	1377
miRNA	116	17	34
mRNA	199	19	22

## Sheet: Table S13
Table S13 Top 20 nodes with the highest connectivity degree in three co-expressed biological processes in different developmental stages
Structural constituent of cuticle			Nitrogen metabolism			Alanine, aspartate and glutamate metabolism
Degree	shared name	type	Degree	shared name	type	Degree	shared name	type
290	aae-miR-375	miRNA	276	aae-miR-375	miRNA	178	aae-miR-981	miRNA
260	aae-miR-305-5p	miRNA	200	aae-miR-278-5p	miRNA	151	aae-miR-988-5p	miRNA
260	aae-miR-957	miRNA	182	aae-miR-285	miRNA	130	aae-miR-316	miRNA
246	novel_165	miRNA	170	aae-miR-989	miRNA	129	aae-miR-1175-3p	miRNA
236	aae-miR-981	miRNA	116	novel_266	miRNA	121	novel_48	miRNA
216	aae-miR-278-5p	miRNA	103	novel_27	miRNA	119	aae-miR-309a	miRNA
211	aae-miR-87	miRNA	93	aae-miR-278-3p	miRNA	117	aae-miR-9a	miRNA
205	aae-miR-1889-5p	miRNA	60	aae-miR-2946	miRNA	115	novel_111	miRNA
192	aae-miR-988-5p	miRNA	59	novel_158	miRNA	115	novel_266	miRNA
184	aae-miR-1175-3p	miRNA	55	novel_181	miRNA	114	aae-miR-2944b-5p	miRNA
184	aae-miR-989	miRNA	50	aae-miR-133	miRNA	110	novel_86	miRNA
177	aae-miR-2944b-3p	miRNA	50	aae-miR-1890	miRNA	109	aae-miR-317	miRNA
168	aae-miR-71-3p	miRNA	34	novel_264	miRNA	109	aae-miR-71-3p	miRNA
166	aae-miR-2942	miRNA	27	aae-miR-2944b-3p	miRNA	104	aae-miR-283	miRNA
162	aae-miR-263a-5p	miRNA	25	aae-miR-2941	miRNA	103	novel_27	miRNA
161	aae-miR-1175-5p	miRNA	8	TCONS_00117024	lncRNA	100	aae-miR-2942	miRNA
158	aae-miR-285	miRNA	7	aae-miR-317	miRNA	99	aae-miR-1175-5p	miRNA
156	aae-miR-9a	miRNA	5	TCONS_00072250	lncRNA	78	aae-miR-10365	miRNA
153	novel_48	miRNA	4	TCONS_00173901	lncRNA	72	aae-miR-2940-3p	miRNA
152	aae-miR-309a	miRNA	4	TCONS_00046934	lncRNA	64	aae-miR-308-5p	miRNA

## Sheet: Table S14
Table S14 Primers used for qRT-PCR in this study
	Forward primer (5'-3')	Reverse primer (5'-3')	Reverse transcription primer (5'-3')
miR-375	GCGTTTGTTCGTTTGGCTC	AGTGCAGGGTCCGAGGTATT	GTCGTATCCAGTGCAGGGTCCGAGGTATTCGCACTGGATACGACTAACTC
miR-981	GCGTTCGTTGTCGACGAAA	AGTGCAGGGTCCGAGGTATT	GTCGTATCCAGTGCAGGGTCCGAGGTATTCGCACTGGATACGACTGCAGG
miR-306-5p	GCGCGTCAGGTACTGAGTGAC	AGTGCAGGGTCCGAGGTATT	GTCGTATCCAGTGCAGGGTCCGAGGTATTCGCACTGGATACGACCTGAGA
U6 (内参)	GATTAGCATGGCCCCTGC	GTGCGTGTCGTGGAGTCG	GTCGTATCCAGTGCGTGTCGTGGAGTCGGCAATTGCACTGGATACGACAAAATATG
XM_019671701.2	GGTCGTTTCCTGATTATTT	TTCTTCACCCTTGTCCCT
LINC6445	ATCCTGCTCTTCCTCCTC	TGTTGCCGTTCTTGTTGT
XM_019695236.2	ATCAATCGTGTTTAGTCCTTCGAAT	ATTCGAAGGACTAAACACGATTGAT
novel_circ_0001644	GGGAGCGACATCGCCTGAA	AATCGTTGTAAACTGGCTTGAACAC
TCONS_00078437	CCAAACATCGTCCTCATA	TTCCAAAGCAATAGCGTA
LOC109416725-AS1	CAACTGGGCATACAAGGG	AACGAGCCGAATGTCAAA
LINC8338	CAATTACGGGAGGGTGAA	CTGGCAATGAGACAACTGAA
XM_019678125.2	ACTCATTCTGCGACTACCC	ACATCCTCCATCAATCTGTT
actin	GCTACGTCGCCCTGGACTT	AGGAACGACGGCTGGAGA
