# Supplementary material for: Whole-transcriptome profiling across different developmental stages of Aedes albopictus (Diptera: Culicidae) provides insights into chitin-related non-coding RNA and competing endogenous RNA networks
Source: Parasit Vectors. 2023 Jan 26;16:33. doi: 10.1186/s13071-022-05648-2 (PMC9878986; doi:10.1186/s13071-022-05648-2)
Supplement: Supplementary file 3 — Additional file 3: Table S8. Top 20 GO terms in circRNA-associated ceRNA networks of different comparison groups. Table S9. Top 20 KEGG pathways in circRNA-associated ceRNA networks of different comparison groups. Table S10. Top 20 GO terms in lncRNA-associated ceRNA networks of different comparison groups. Table S11. Top 20 KEGG pathways in lncRNA-associated ceRNA networks of different comparison groups. [file 13071_2022_5648_MOESM3_ESM.xlsx]

## Sheet: Table S1 
Table S1. Overview of the data for circRNA sequencing
Sample_name	Raw_reads	Clean_reads	Q30(%)	GC_content(%)	Total mapped
E1	88893772	87910226	94.66	46.8	41434850 (47.13%)
E2	85390962	84479946	94.35	45.51	47599573 (56.34%)
E3	92872554	91231562	93.88	46.13	47057326 (51.58%)
L1_1	81702598	80824816	94.69	45.73	48993433 (60.62%)
L1_2	107451102	106262840	93.51	45.33	65723356 (61.85%)
L1_3	103965808	102105156	93.89	45.31	61686716 (60.41%)
L2_1	106079120	104941950	93.66	47.86	61655160 (58.75%)
L2_2	105493936	104176538	94.07	47.62	58437739 (56.09%)
L2_3	104192142	102932828	94.12	47.91	65097464 (63.24%)
P1	87620372	86546126	92.21	46.08	55521248 (64.15%)
P2	101193354	99743366	94.13	44.75	52026330 (52.16%)
P3	102239126	100588482	94.3	45.57	67408337 (67.01%)
F1	94130790	92586064	93.89	46.35	39042646 (42.17%)
F2	101263276	99911970	91.17	45.25	58766817 (58.82%)
F3	91079624	89056670	94.05	46.72	43605169 (48.96%)
M1	89081980	87252038	92.21	43.23	50930690 (58.37%)
M2	91328538	89741564	94.01	46.42	39522528 (44.04%)
M3	88225288	86783952	90.98	43.38	51404855 (59.23%)

## Sheet: Table S2 
Table S2. Overview of the data for small RNA sequencing
Sample	total_reads	clean reads	Q30	GC content	Mapped sRNA
E1	16720553	15837634 (94.72%)	0.9764	0.5338	5259550 (96.24%)
E2	14737614	13096153 (88.86%)	0.9742	0.5407	2487462 (96.25%)
E3	16464988	15395179 (93.50%)	0.9733	0.5334	5648586 (95.33%)
L1_1	13304373	12602357 (94.72%)	0.9769	0.521	5552343 (80.41%)
L1_2	14081385	13361072 (94.88%)	0.9785	0.5372	4022374 (82.71%)
L1_3	14143426	13035699 (92.17%)	0.9738	0.5295	4410155 (83.91%)
L2_1	12605749	11751796 (93.23%)	0.9719	0.5354	4293129 (72.38%)
L2_2	13670068	12144722 (88.84%)	0.9773	0.547	3314477 (78.21%)
L2_3	12097179	11641602 (96.23%)	0.9754	0.5405	4786498 (74.18%)
P1	13476613	12487188 (92.66%)	0.9757	0.5513	2231980 (92.20%)
P2	13335955	12773912 (95.79%)	0.9763	0.5389	4981673 (89.46%)
P3	16245015	15104653 (92.98%)	0.9775	0.5401	4820281 (93.44%)
F1	13910117	13498923 (97.04%)	0.9789	0.5216	5947740 (74.94%)
F2	15167120	14862316 (97.99%)	0.9769	0.5159	9136729 (87.28%)
F3	14214883	13993290 (98.44%)	0.9708	0.5197	8696523 (75.63%)
M1	13521891	13378318 (98.94%)	0.9765	0.5319	10542003 (90.90%)
M2	14603696	14312692 (98.01%)	0.9159	0.5463	11548001 (94.96%)
M3	15821318	15631235 (98.80%)	0.9723	0.5421	12576501 (94.80%)

## Sheet: Table S3
Table S3. Identified miRNAs and circRNAs
miRNA	circRNA
	Name	Type
aal-bantam-3p	novel_circ_0002465	exon
aal-bantam-5p	novel_circ_0002316	exon
aal-let-7	novel_circ_0001539	exon
aal-miR-1	novel_circ_0001606	exon
aal-miR-10	novel_circ_0000642	exon
aal-miR-100	novel_circ_0001728	exon
aal-miR-1000	novel_circ_0001729	exon
aal-miR-10365	novel_circ_0000796	exon
aal-miR-11-3p	novel_circ_0002546	exon
aal-miR-11-5p	novel_circ_0002112	exon
aal-miR-1175-3p	novel_circ_0000798	exon
aal-miR-1175-5p	novel_circ_0000799	exon
aal-miR-11893	novel_circ_0000801	exon
aal-miR-11900	novel_circ_0002051	exon
aal-miR-11921	novel_circ_0000803	exon
aal-miR-11924	novel_circ_0001321	exon
aal-miR-12-3p	novel_circ_0001881	exon
aal-miR-124	novel_circ_0002558	exon
aal-miR-125-5p	novel_circ_0002559	exon
aal-miR-12-5p	novel_circ_0000643	exon
aal-miR-133	novel_circ_0000804	exon
aal-miR-13-3p	novel_circ_0000003	exon
aal-miR-13-5p	novel_circ_0000805	exon
aal-miR-137	novel_circ_0002560	exon
aal-miR-14	novel_circ_0002449	exon
aal-miR-184	novel_circ_0002562	exon
aal-miR-1889-3p	novel_circ_0001543	exon
aal-miR-1889-5p	novel_circ_0000807	exon
aal-miR-1890	novel_circ_0002563	exon
aal-miR-1891	novel_circ_0002565	exon
aal-miR-190	novel_circ_0002566	exon
aal-miR-193	novel_circ_0002564	exon
aal-miR-210	novel_circ_0001324	exon
aal-miR-219	novel_circ_0000425	exon
aal-miR-252-3p	novel_circ_0000426	exon
aal-miR-252-5p	novel_circ_0002337	exon
aal-miR-263a-3p	novel_circ_0001735	exon
aal-miR-263a-5p	novel_circ_0000178	exon
aal-miR-263b-3p	novel_circ_0000811	exon
aal-miR-263b-5p	novel_circ_0000812	exon
aal-miR-275-3p	novel_circ_0001385	exon
aal-miR-275-5p	novel_circ_0001386	exon
aal-miR-276-3p	novel_circ_0001736	exon
aal-miR-2765	novel_circ_0000813	exon
aal-miR-276-5p	novel_circ_0000814	exon
aal-miR-277-3p	novel_circ_0001737	exon
aal-miR-277-5p	novel_circ_0000816	exon
aal-miR-278-3p	novel_circ_0000817	exon
aal-miR-278-5p	novel_circ_0001739	exon
aal-miR-279	novel_circ_0001740	exon
aal-miR-281-3p	novel_circ_0001325	exon
aal-miR-281-5p	novel_circ_0000818	exon
aal-miR-282-3p	novel_circ_0000819	exon
aal-miR-282-5p	novel_circ_0002338	exon
aal-miR-283	novel_circ_0001353	exon
aal-miR-285	novel_circ_0001387	exon
aal-miR-286a	novel_circ_0001743	exon
aal-miR-286b	novel_circ_0001388	exon
aal-miR-2940-3p	novel_circ_0000007	exon
aal-miR-2940-5p	novel_circ_0000008	exon
aal-miR-2941	novel_circ_0001284	exon
aal-miR-2942	novel_circ_0000009	exon
aal-miR-2943	novel_circ_0001745	exon
aal-miR-2944a-3p	novel_circ_0000294	exon
aal-miR-2944b-3p	novel_circ_0002450	exon
aal-miR-2944b-5p	novel_circ_0000822	exon
aal-miR-2945-3p	novel_circ_0002466	exon
aal-miR-2945-5p	novel_circ_0000248	exon
aal-miR-2946	novel_circ_0002152	exon
aal-miR-2a-3p	novel_circ_0000014	exon
aal-miR-2a-5p	novel_circ_0000016	exon
aal-miR-2b	novel_circ_0000018	exon
aal-miR-2c	novel_circ_0000825	exon
aal-miR-305-3p	novel_circ_0001747	exon
aal-miR-305-5p	novel_circ_0001746	exon
aal-miR-306-3p	novel_circ_0001748	exon
aal-miR-306-5p	novel_circ_0000019	exon
aal-miR-307	novel_circ_0000020	exon
aal-miR-308-3p	novel_circ_0002467	exon
aal-miR-308-5p	novel_circ_0000826	exon
aal-miR-309a	novel_circ_0002552	exon
aal-miR-309b-3p	novel_circ_0001918	exon
aal-miR-31	novel_circ_0002339	exon
aal-miR-315-5p	novel_circ_0002679	exon
aal-miR-316	novel_circ_0001749	exon
aal-miR-317	novel_circ_0001751	exon
aal-miR-33	novel_circ_0001750	exon
aal-miR-34-3p	novel_circ_0000760	exon
aal-miR-34-5p	novel_circ_0000758	exon
aal-miR-375	novel_circ_0001752	exon
aal-miR-7	novel_circ_0001753	exon
aal-miR-71-3p	novel_circ_0002153	exon
aal-miR-71-5p	novel_circ_0000025	exon
aal-miR-79-3p	novel_circ_0002567	exon
aal-miR-79-5p	novel_circ_0002568	exon
aal-miR-8-3p	novel_circ_0000295	exon
aal-miR-8-5p	novel_circ_0001755	exon
aal-miR-87	novel_circ_0001547	exon
aal-miR-927	novel_circ_0001550	exon
aal-miR-929	novel_circ_0001548	exon
aal-miR-92a-3p	novel_circ_0001549	exon
aal-miR-92a-5p	novel_circ_0001756	exon
aal-miR-92b-3p	novel_circ_0001389	exon
aal-miR-92b-5p	novel_circ_0000831	exon
aal-miR-932-3p	novel_circ_0000833	exon
aal-miR-932-5p	novel_circ_0000761	exon
aal-miR-957	novel_circ_0000835	exon
aal-miR-965	novel_circ_0000837	exon
aal-miR-970	novel_circ_0000836	exon
aal-miR-980-3p	novel_circ_0000027	exon
aal-miR-980-5p	novel_circ_0001757	exon
aal-miR-981	novel_circ_0001758	exon
aal-miR-988-3p	novel_circ_0000432	exon
aal-miR-988-5p	novel_circ_0000711	exon
aal-miR-989	novel_circ_0001759	exon
aal-miR-993	novel_circ_0001659	exon
aal-miR-996	novel_circ_0001658	exon
aal-miR-998	novel_circ_0002055	exon
aal-miR-999	novel_circ_0001761	exon
aal-miR-9a	novel_circ_0000554	exon
aal-miR-9b	novel_circ_0000556	exon
aal-miR-9c-3p	novel_circ_0001184	exon
aal-miR-9c-5p	novel_circ_0001393	exon
aal-miR-iab-4-3p	novel_circ_0001394	exon
aal-miR-iab-4-5p	novel_circ_0002468	exon
novel_101	novel_circ_0001764	exon
novel_103	novel_circ_0000619	exon
novel_104	novel_circ_0000841	exon
novel_107	novel_circ_0001395	exon
novel_109	novel_circ_0001329	exon
novel_111	novel_circ_0001396	exon
novel_116	novel_circ_0001766	exon
novel_119	novel_circ_0000282	exon
novel_122	novel_circ_0001767	exon
novel_124	novel_circ_0001551	exon
novel_131	novel_circ_0000843	exon
novel_137	novel_circ_0000621	exon
novel_142	novel_circ_0000622	exon
novel_144	novel_circ_0000249	exon
novel_146	novel_circ_0001398	exon
novel_147	novel_circ_0000558	exon
novel_153	novel_circ_0000285	exon
novel_154	novel_circ_0001400	exon
novel_155	novel_circ_0000559	exon
novel_156	novel_circ_0001407	exon
novel_157	novel_circ_0001410	exon
novel_158	novel_circ_0000039	exon
novel_160	novel_circ_0000040	exon
novel_162	novel_circ_0000851	exon
novel_165	novel_circ_0002098	exon
novel_166	novel_circ_0000712	exon
novel_168	novel_circ_0000854	exon
novel_170	novel_circ_0000043	exon
novel_171	novel_circ_0001160	exon
novel_173	novel_circ_0002123	exon
novel_18	novel_circ_0000045	exon
novel_181	novel_circ_0000046	exon
novel_196	novel_circ_0000863	exon
novel_199	novel_circ_0000864	exon
novel_201	novel_circ_0000866	exon
novel_216	novel_circ_0000867	exon
novel_218	novel_circ_0000868	exon
novel_220	novel_circ_0000869	exon
novel_221	novel_circ_0002473	exon
novel_223	novel_circ_0001161	exon
novel_224	novel_circ_0001162	exon
novel_225	novel_circ_0001163	exon
novel_228	novel_circ_0001164	exon
novel_229	novel_circ_0000051	exon
novel_23	novel_circ_0000562	exon
novel_230	novel_circ_0000873	exon
novel_233	novel_circ_0001660	exon
novel_234	novel_circ_0000053	exon
novel_235	novel_circ_0002462	exon
novel_236	novel_circ_0000246	exon
novel_241	novel_circ_0000054	exon
novel_243	novel_circ_0001299	exon
novel_244	novel_circ_0001298	exon
novel_250	novel_circ_0001300	exon
novel_251	novel_circ_0000056	exon
novel_254	novel_circ_0000055	exon
novel_256	novel_circ_0000057	exon
novel_257	novel_circ_0000877	exon
novel_260	novel_circ_0000875	exon
novel_264	novel_circ_0000878	exon
novel_266	novel_circ_0000296	exon
novel_269	novel_circ_0001226	exon
novel_27	novel_circ_0001227	exon
novel_271	novel_circ_0001919	exon
novel_272	novel_circ_0000881	exon
novel_274	novel_circ_0000883	exon
novel_275	novel_circ_0002157	exon
novel_279	novel_circ_0000548	exon
novel_280	novel_circ_0000762	exon
novel_281	novel_circ_0002158	exon
novel_282	novel_circ_0002159	exon
novel_283	novel_circ_0000884	exon
novel_284	novel_circ_0000061	exon
novel_285	novel_circ_0000885	exon
novel_286	novel_circ_0000411	exon
novel_288	novel_circ_0000287	exon
novel_48	novel_circ_0001185	exon
novel_59	novel_circ_0000888	exon
novel_67	novel_circ_0000247	exon
novel_82	novel_circ_0000890	exon
novel_86	novel_circ_0001768	exon
novel_92	novel_circ_0001189	exon
novel_97	novel_circ_0001190	exon
	novel_circ_0001188	exon
	novel_circ_0000063	exon
	novel_circ_0001354	exon
	novel_circ_0000897	exon
	novel_circ_0001413	exon
	novel_circ_0000067	exon
	novel_circ_0000901	exon
	novel_circ_0000900	exon
	novel_circ_0000408	exon
	novel_circ_0000902	exon
	novel_circ_0000903	exon
	novel_circ_0002676	exon
	novel_circ_0000904	exon
	novel_circ_0000907	exon
	novel_circ_0000905	exon
	novel_circ_0000906	exon
	novel_circ_0000911	exon
	novel_circ_0000913	exon
	novel_circ_0001414	exon
	novel_circ_0000068	exon
	novel_circ_0000069	exon
	novel_circ_0000918	exon
	novel_circ_0000919	exon
	novel_circ_0002532	exon
	novel_circ_0001913	exon
	novel_circ_0000920	exon
	novel_circ_0000921	exon
	novel_circ_0000922	exon
	novel_circ_0002056	exon
	novel_circ_0001769	exon
	novel_circ_0000073	exon
	novel_circ_0000075	exon
	novel_circ_0000924	exon
	novel_circ_0000431	exon
	novel_circ_0000716	exon
	novel_circ_0002275	exon
	novel_circ_0001418	exon
	novel_circ_0000927	exon
	novel_circ_0002533	exon
	novel_circ_0001921	exon
	novel_circ_0000288	exon
	novel_circ_0001910	exon
	novel_circ_0001911	exon
	novel_circ_0002333	exon
	novel_circ_0000289	exon
	novel_circ_0000435	exon
	novel_circ_0000437	exon
	novel_circ_0002277	exon
	novel_circ_0002270	exon
	novel_circ_0000077	exon
	novel_circ_0000078	exon
	novel_circ_0000079	exon
	novel_circ_0001165	exon
	novel_circ_0002570	exon
	novel_circ_0001771	exon
	novel_circ_0002571	exon
	novel_circ_0000718	exon
	novel_circ_0001666	exon
	novel_circ_0002280	exon
	novel_circ_0002278	exon
	novel_circ_0002279	exon
	novel_circ_0000082	exon
	novel_circ_0000083	exon
	novel_circ_0002534	exon
	novel_circ_0002161	exon
	novel_circ_0000085	exon
	novel_circ_0000722	exon
	novel_circ_0001235	exon
	novel_circ_0001237	exon
	novel_circ_0001236	exon
	novel_circ_0002572	exon
	novel_circ_0000443	exon
	novel_circ_0000928	exon
	novel_circ_0001238	exon
	novel_circ_0001239	exon
	novel_circ_0000086	exon
	novel_circ_0001166	exon
	novel_circ_0001240	exon
	novel_circ_0000929	exon
	novel_circ_0001243	exon
	novel_circ_0001242	exon
	novel_circ_0001241	exon
	novel_circ_0000087	exon
	novel_circ_0001167	exon
	novel_circ_0001680	exon
	novel_circ_0000563	exon
	novel_circ_0002163	exon
	novel_circ_0002282	exon
	novel_circ_0000090	exon
	novel_circ_0000089	exon
	novel_circ_0000091	exon
	novel_circ_0002330	exon
	novel_circ_0001774	exon
	novel_circ_0000092	exon
	novel_circ_0001245	exon
	novel_circ_0002331	exon
	novel_circ_0000093	exon
	novel_circ_0001248	exon
	novel_circ_0000565	exon
	novel_circ_0002454	exon
	novel_circ_0000095	exon
	novel_circ_0001775	exon
	novel_circ_0001249	exon
	novel_circ_0001250	exon
	novel_circ_0000727	exon
	novel_circ_0001776	exon
	novel_circ_0002283	exon
	novel_circ_0002334	exon
	novel_circ_0002430	exon
	novel_circ_0002432	exon
	novel_circ_0002271	exon
	novel_circ_0002541	exon
	novel_circ_0002542	exon
	novel_circ_0001302	exon
	novel_circ_0000301	exon
	novel_circ_0000303	exon
	novel_circ_0002164	exon
	novel_circ_0000305	exon
	novel_circ_0002332	exon
	novel_circ_0002435	exon
	novel_circ_0000306	exon
	novel_circ_0000307	exon
	novel_circ_0000308	exon
	novel_circ_0002166	exon
	novel_circ_0000309	exon
	novel_circ_0000310	exon
	novel_circ_0000311	exon
	novel_circ_0000931	exon
	novel_circ_0001712	exon
	novel_circ_0000446	exon
	novel_circ_0000096	exon
	novel_circ_0001253	exon
	novel_circ_0001254	exon
	novel_circ_0000449	exon
	novel_circ_0000448	exon
	novel_circ_0000450	exon
	novel_circ_0000451	exon
	novel_circ_0000453	exon
	novel_circ_0000932	exon
	novel_circ_0001420	exon
	novel_circ_0000312	exon
	novel_circ_0000933	exon
	novel_circ_0000313	exon
	novel_circ_0001255	exon
	novel_circ_0001257	exon
	novel_circ_0001922	exon
	novel_circ_0001170	exon
	novel_circ_0001877	exon
	novel_circ_0001923	exon
	novel_circ_0001259	exon
	novel_circ_0000315	exon
	novel_circ_0001260	exon
	novel_circ_0002057	exon
	novel_circ_0002479	exon
	novel_circ_0002480	exon
	novel_circ_0000316	exon
	novel_circ_0001780	exon
	novel_circ_0001303	exon
	novel_circ_0002659	exon
	novel_circ_0001925	exon
	novel_circ_0000644	exon
	novel_circ_0001304	exon
	novel_circ_0000645	exon
	novel_circ_0002346	exon
	novel_circ_0001926	exon
	novel_circ_0002347	exon
	novel_circ_0001928	exon
	novel_circ_0002111	exon
	novel_circ_0002437	exon
	novel_circ_0001421	exon
	novel_circ_0002284	exon
	novel_circ_0002285	exon
	novel_circ_0002286	exon
	novel_circ_0001423	exon
	novel_circ_0001425	exon
	novel_circ_0001422	exon
	novel_circ_0001424	exon
	novel_circ_0002127	exon
	novel_circ_0002287	exon
	novel_circ_0000396	exon
	novel_circ_0002348	exon
	novel_circ_0002292	exon
	novel_circ_0002290	exon
	novel_circ_0001513	exon
	novel_circ_0002289	exon
	novel_circ_0002288	exon
	novel_circ_0002293	exon
	novel_circ_0001903	exon
	novel_circ_0000626	exon
	novel_circ_0002350	exon
	novel_circ_0002351	exon
	novel_circ_0002352	exon
	novel_circ_0002452	exon
	novel_circ_0002130	exon
	novel_circ_0000934	exon
	novel_circ_0002353	exon
	novel_circ_0000252	exon
	novel_circ_0000186	exon
	novel_circ_0000187	exon
	novel_circ_0000318	exon
	novel_circ_0000404	exon
	novel_circ_0002481	exon
	novel_circ_0000320	exon
	novel_circ_0002482	exon
	novel_circ_0001376	exon
	novel_circ_0001665	exon
	novel_circ_0002294	exon
	novel_circ_0002576	exon
	novel_circ_0002578	exon
	novel_circ_0002579	exon
	novel_circ_0002439	exon
	novel_circ_0001785	exon
	novel_circ_0000764	exon
	novel_circ_0000189	exon
	novel_circ_0002295	exon
	novel_circ_0000191	exon
	novel_circ_0000192	exon
	novel_circ_0000193	exon
	novel_circ_0000194	exon
	novel_circ_0000100	exon
	novel_circ_0001929	exon
	novel_circ_0000766	exon
	novel_circ_0000322	exon
	novel_circ_0000197	exon
	novel_circ_0000935	exon
	novel_circ_0000198	exon
	novel_circ_0002485	exon
	novel_circ_0000767	exon
	novel_circ_0002044	exon
	novel_circ_0000199	exon
	novel_circ_0001305	exon
	novel_circ_0001682	exon
	novel_circ_0001931	exon
	novel_circ_0002040	exon
	novel_circ_0000771	exon
	novel_circ_0000324	exon
	novel_circ_0002440	exon
	novel_circ_0000256	exon
	novel_circ_0002441	exon
	novel_circ_0000429	exon
	novel_circ_0002300	exon
	novel_circ_0000459	exon
	novel_circ_0002442	exon
	novel_circ_0000327	exon
	novel_circ_0000328	exon
	novel_circ_0000937	exon
	novel_circ_0000460	exon
	novel_circ_0001339	exon
	novel_circ_0000461	exon
	novel_circ_0002103	exon
	novel_circ_0002260	exon
	novel_circ_0002259	exon
	novel_circ_0000462	exon
	novel_circ_0002301	exon
	novel_circ_0000464	exon
	novel_circ_0000465	exon
	novel_circ_0000566	exon
	novel_circ_0002302	exon
	novel_circ_0002304	exon
	novel_circ_0002303	exon
	novel_circ_0000468	exon
	novel_circ_0002261	exon
	novel_circ_0000546	exon
	novel_circ_0002318	exon
	novel_circ_0001171	exon
	novel_circ_0001790	exon
	novel_circ_0000469	exon
	novel_circ_0001609	exon
	novel_circ_0001429	exon
	novel_circ_0002319	exon
	novel_circ_0000774	exon
	novel_circ_0000648	exon
	novel_circ_0000568	exon
	novel_circ_0000569	exon
	novel_circ_0000649	exon
	novel_circ_0000470	exon
	novel_circ_0000471	exon
	novel_circ_0001610	exon
	novel_circ_0002443	exon
	novel_circ_0000103	exon
	novel_circ_0000472	exon
	novel_circ_0002487	exon
	novel_circ_0002134	exon
	novel_circ_0000473	exon
	novel_circ_0000573	exon
	novel_circ_0000679	exon
	novel_circ_0001901	exon
	novel_circ_0000574	exon
	novel_circ_0002305	exon
	novel_circ_0002169	exon
	novel_circ_0002170	exon
	novel_circ_0002172	exon
	novel_circ_0000681	exon
	novel_circ_0002321	exon
	novel_circ_0002065	exon
	novel_circ_0002173	exon
	novel_circ_0001678	exon
	novel_circ_0001679	exon
	novel_circ_0000105	exon
	novel_circ_0001936	exon
	novel_circ_0002174	exon
	novel_circ_0000106	exon
	novel_circ_0000107	exon
	novel_circ_0000109	exon
	novel_circ_0001433	exon
	novel_circ_0001941	exon
	novel_circ_0000257	exon
	novel_circ_0001435	exon
	novel_circ_0000113	exon
	novel_circ_0001437	exon
	novel_circ_0002488	exon
	novel_circ_0001614	exon
	novel_circ_0001192	exon
	novel_circ_0001193	exon
	novel_circ_0002584	exon
	novel_circ_0002263	exon
	novel_circ_0002427	exon
	novel_circ_0002444	exon
	novel_circ_0000939	exon
	novel_circ_0002306	exon
	novel_circ_0002177	exon
	novel_circ_0000576	exon
	novel_circ_0000474	exon
	novel_circ_0002178	exon
	novel_circ_0000942	exon
	novel_circ_0002180	exon
	novel_circ_0000201	exon
	novel_circ_0000200	exon
	novel_circ_0002588	exon
	novel_circ_0000628	exon
	novel_circ_0000114	exon
	novel_circ_0002307	exon
	novel_circ_0000115	exon
	novel_circ_0000475	exon
	novel_circ_0000741	exon
	novel_circ_0000742	exon
	novel_circ_0000739	exon
	novel_circ_0000944	exon
	novel_circ_0000945	exon
	novel_circ_0000946	exon
	novel_circ_0000478	exon
	novel_circ_0000947	exon
	novel_circ_0000480	exon
	novel_circ_0002308	exon
	novel_circ_0002322	exon
	novel_circ_0000481	exon
	novel_circ_0002182	exon
	novel_circ_0002066	exon
	novel_circ_0002685	exon
	novel_circ_0002067	exon
	novel_circ_0002310	exon
	novel_circ_0000258	exon
	novel_circ_0000259	exon
	novel_circ_0000482	exon
	novel_circ_0000260	exon
	novel_circ_0000949	exon
	novel_circ_0000584	exon
	novel_circ_0000951	exon
	novel_circ_0000483	exon
	novel_circ_0002068	exon
	novel_circ_0002097	exon
	novel_circ_0002183	exon
	novel_circ_0002184	exon
	novel_circ_0001882	exon
	novel_circ_0001943	exon
	novel_circ_0001942	exon
	novel_circ_0000586	exon
	novel_circ_0000952	exon
	novel_circ_0001439	exon
	novel_circ_0001683	exon
	novel_circ_0000953	exon
	novel_circ_0000485	exon
	novel_circ_0000202	exon
	novel_circ_0000954	exon
	novel_circ_0000955	exon
	novel_circ_0000203	exon
	novel_circ_0000205	exon
	novel_circ_0000204	exon
	novel_circ_0000206	exon
	novel_circ_0002367	exon
	novel_circ_0002368	exon
	novel_circ_0002369	exon
	novel_circ_0002370	exon
	novel_circ_0002371	exon
	novel_circ_0002374	exon
	novel_circ_0002373	exon
	novel_circ_0002372	exon
	novel_circ_0000687	exon
	novel_circ_0000688	exon
	novel_circ_0000253	exon
	novel_circ_0000334	exon
	novel_circ_0000493	exon
	novel_circ_0000495	exon
	novel_circ_0000494	exon
	novel_circ_0000496	exon
	novel_circ_0000497	exon
	novel_circ_0002048	exon
	novel_circ_0001440	exon
	novel_circ_0002186	exon
	novel_circ_0000697	exon
	novel_circ_0001292	exon
	novel_circ_0001291	exon
	novel_circ_0001290	exon
	novel_circ_0001873	exon
	novel_circ_0000641	exon
	novel_circ_0001220	exon
	novel_circ_0002073	exon
	novel_circ_0001708	exon
	novel_circ_0001883	exon
	novel_circ_0002074	exon
	novel_circ_0002547	exon
	novel_circ_0000210	exon
	novel_circ_0000212	exon
	novel_circ_0001667	exon
	novel_circ_0001668	exon
	novel_circ_0000213	exon
	novel_circ_0000958	exon
	novel_circ_0000629	exon
	novel_circ_0000650	exon
	novel_circ_0000705	exon
	novel_circ_0001261	exon
	novel_circ_0000587	exon
	novel_circ_0000589	exon
	novel_circ_0000959	exon
	novel_circ_0001445	exon
	novel_circ_0002187	exon
	novel_circ_0002377	exon
	novel_circ_0002378	exon
	novel_circ_0000215	exon
	novel_circ_0000126	exon
	novel_circ_0001262	exon
	novel_circ_0001263	exon
	novel_circ_0001868	exon
	novel_circ_0000591	exon
	novel_circ_0000592	exon
	novel_circ_0001450	exon
	novel_circ_0001453	exon
	novel_circ_0000217	exon
	novel_circ_0000746	exon
	novel_circ_0001455	exon
	novel_circ_0000415	exon
	novel_circ_0000416	exon
	novel_circ_0000594	exon
	novel_circ_0002383	exon
	novel_circ_0002384	exon
	novel_circ_0001456	exon
	novel_circ_0000218	exon
	novel_circ_0000219	exon
	novel_circ_0000595	exon
	novel_circ_0002189	exon
	novel_circ_0000599	exon
	novel_circ_0002190	exon
	novel_circ_0001945	exon
	novel_circ_0000630	exon
	novel_circ_0000601	exon
	novel_circ_0000600	exon
	novel_circ_0002385	exon
	novel_circ_0001869	exon
	novel_circ_0002386	exon
	novel_circ_0002387	exon
	novel_circ_0001946	exon
	novel_circ_0001947	exon
	novel_circ_0001949	exon
	novel_circ_0001950	exon
	novel_circ_0001955	exon
	novel_circ_0001958	exon
	novel_circ_0001959	exon
	novel_circ_0001956	exon
	novel_circ_0001962	exon
	novel_circ_0001957	exon
	novel_circ_0000651	exon
	novel_circ_0002601	exon
	novel_circ_0001293	exon
	novel_circ_0000652	exon
	novel_circ_0002603	exon
	novel_circ_0002604	exon
	novel_circ_0001800	exon
	novel_circ_0001801	exon
	novel_circ_0001977	exon
	novel_circ_0001803	exon
	novel_circ_0001804	exon
	novel_circ_0001805	exon
	novel_circ_0002388	exon
	novel_circ_0002390	exon
	novel_circ_0000222	exon
	novel_circ_0000337	exon
	novel_circ_0000338	exon
	novel_circ_0000224	exon
	novel_circ_0000223	exon
	novel_circ_0000221	exon
	novel_circ_0002607	exon
	novel_circ_0001459	exon
	novel_circ_0001460	exon
	novel_circ_0000339	exon
	novel_circ_0000340	exon
	novel_circ_0002610	exon
	novel_circ_0002611	exon
	novel_circ_0002612	exon
	novel_circ_0000501	exon
	novel_circ_0001462	exon
	novel_circ_0000502	exon
	novel_circ_0000504	exon
	novel_circ_0002613	exon
	novel_circ_0000505	exon
	novel_circ_0002614	exon
	novel_circ_0000225	exon
	novel_circ_0002615	exon
	novel_circ_0000655	exon
	novel_circ_0000507	exon
	novel_circ_0000509	exon
	novel_circ_0000508	exon
	novel_circ_0002490	exon
	novel_circ_0001514	exon
	novel_circ_0001618	exon
	novel_circ_0001807	exon
	novel_circ_0000227	exon
	novel_circ_0001619	exon
	novel_circ_0001620	exon
	novel_circ_0001808	exon
	novel_circ_0001809	exon
	novel_circ_0000603	exon
	novel_circ_0002617	exon
	novel_circ_0000604	exon
	novel_circ_0000605	exon
	novel_circ_0000963	exon
	novel_circ_0000511	exon
	novel_circ_0000965	exon
	novel_circ_0000747	exon
	novel_circ_0002493	exon
	novel_circ_0002494	exon
	novel_circ_0002491	exon
	novel_circ_0002104	exon
	novel_circ_0002392	exon
	novel_circ_0000342	exon
	novel_circ_0001464	exon
	novel_circ_0002085	exon
	novel_circ_0002082	exon
	novel_circ_0002084	exon
	novel_circ_0001281	exon
	novel_circ_0001870	exon
	novel_circ_0001214	exon
	novel_circ_0001891	exon
	novel_circ_0001893	exon
	novel_circ_0000343	exon
	novel_circ_0000344	exon
	novel_circ_0001894	exon
	novel_circ_0000346	exon
	novel_circ_0000633	exon
	novel_circ_0000348	exon
	novel_circ_0000349	exon
	novel_circ_0000350	exon
	novel_circ_0000351	exon
	novel_circ_0001564	exon
	novel_circ_0002621	exon
	novel_circ_0001621	exon
	novel_circ_0001622	exon
	novel_circ_0002497	exon
	novel_circ_0002624	exon
	novel_circ_0002498	exon
	novel_circ_0002394	exon
	novel_circ_0001815	exon
	novel_circ_0000514	exon
	novel_circ_0001895	exon
	novel_circ_0002150	exon
	novel_circ_0000973	exon
	novel_circ_0002041	exon
	novel_circ_0000613	exon
	novel_circ_0002626	exon
	novel_circ_0000606	exon
	novel_circ_0000607	exon
	novel_circ_0000547	exon
	novel_circ_0000518	exon
	novel_circ_0002327	exon
	novel_circ_0001896	exon
	novel_circ_0001897	exon
	novel_circ_0000520	exon
	novel_circ_0002196	exon
	novel_circ_0002197	exon
	novel_circ_0001980	exon
	novel_circ_0000974	exon
	novel_circ_0001623	exon
	novel_circ_0001981	exon
	novel_circ_0001982	exon
	novel_circ_0001983	exon
	novel_circ_0002198	exon
	novel_circ_0002395	exon
	novel_circ_0000608	exon
	novel_circ_0000229	exon
	novel_circ_0001715	exon
	novel_circ_0000353	exon
	novel_circ_0000352	exon
	novel_circ_0000354	exon
	novel_circ_0000355	exon
	novel_circ_0000356	exon
	novel_circ_0000357	exon
	novel_circ_0000361	exon
	novel_circ_0000360	exon
	novel_circ_0000365	exon
	novel_circ_0000367	exon
	novel_circ_0000128	exon
	novel_circ_0000609	exon
	novel_circ_0000369	exon
	novel_circ_0000370	exon
	novel_circ_0000371	exon
	novel_circ_0000372	exon
	novel_circ_0000374	exon
	novel_circ_0000373	exon
	novel_circ_0000610	exon
	novel_circ_0000523	exon
	novel_circ_0002501	exon
	novel_circ_0000524	exon
	novel_circ_0002629	exon
	novel_circ_0002634	exon
	novel_circ_0002630	exon
	novel_circ_0002635	exon
	novel_circ_0000265	exon
	novel_circ_0000264	exon
	novel_circ_0001382	exon
	novel_circ_0000526	exon
	novel_circ_0000131	exon
	novel_circ_0000792	exon
	novel_circ_0002502	exon
	novel_circ_0000133	exon
	novel_circ_0000136	exon
	novel_circ_0000137	exon
	novel_circ_0000138	exon
	novel_circ_0000134	exon
	novel_circ_0000139	exon
	novel_circ_0000527	exon
	novel_circ_0000140	exon
	novel_circ_0000266	exon
	novel_circ_0002637	exon
	novel_circ_0002396	exon
	novel_circ_0002398	exon
	novel_circ_0002401	exon
	novel_circ_0001176	exon
	novel_circ_0000528	exon
	novel_circ_0001872	exon
	novel_circ_0002639	exon
	novel_circ_0000529	exon
	novel_circ_0002640	exon
	novel_circ_0000979	exon
	novel_circ_0000980	exon
	novel_circ_0002201	exon
	novel_circ_0001467	exon
	novel_circ_0001468	exon
	novel_circ_0001469	exon
	novel_circ_0000378	exon
	novel_circ_0000418	exon
	novel_circ_0000534	exon
	novel_circ_0000232	exon
	novel_circ_0000233	exon
	novel_circ_0000142	exon
	novel_circ_0000145	exon
	novel_circ_0002643	exon
	novel_circ_0000379	exon
	novel_circ_0000982	exon
	novel_circ_0002403	exon
	novel_circ_0000983	exon
	novel_circ_0000268	exon
	novel_circ_0000985	exon
	novel_circ_0000146	exon
	novel_circ_0000986	exon
	novel_circ_0000988	exon
	novel_circ_0001819	exon
	novel_circ_0001624	exon
	novel_circ_0001625	exon
	novel_circ_0001626	exon
	novel_circ_0000269	exon
	novel_circ_0001627	exon
	novel_circ_0001900	exon
	novel_circ_0001629	exon
	novel_circ_0001631	exon
	novel_circ_0001633	exon
	novel_circ_0001820	exon
	novel_circ_0000271	exon
	novel_circ_0000990	exon
	novel_circ_0000149	exon
	novel_circ_0000383	exon
	novel_circ_0000382	exon
	novel_circ_0000384	exon
	novel_circ_0000991	exon
	novel_circ_0000992	exon
	novel_circ_0000994	exon
	novel_circ_0000386	exon
	novel_circ_0001989	exon
	novel_circ_0002644	exon
	novel_circ_0002646	exon
	novel_circ_0000150	exon
	novel_circ_0000995	exon
	novel_circ_0001634	exon
	novel_circ_0001635	exon
	novel_circ_0002648	exon
	novel_circ_0001672	exon
	novel_circ_0001636	exon
	novel_circ_0000537	exon
	novel_circ_0000272	exon
	novel_circ_0002404	exon
	novel_circ_0001637	exon
	novel_circ_0001716	exon
	novel_circ_0000997	exon
	novel_circ_0001003	exon
	novel_circ_0001002	exon
	novel_circ_0000998	exon
	novel_circ_0000999	exon
	novel_circ_0001005	exon
	novel_circ_0001006	exon
	novel_circ_0001007	exon
	novel_circ_0001887	exon
	novel_circ_0001008	exon
	novel_circ_0001534	exon
	novel_circ_0001535	exon
	novel_circ_0001536	exon
	novel_circ_0002204	exon
	novel_circ_0002267	exon
	novel_circ_0002405	exon
	novel_circ_0001570	exon
	novel_circ_0001569	exon
	novel_circ_0000153	exon
	novel_circ_0001009	exon
	novel_circ_0001533	exon
	novel_circ_0001010	exon
	novel_circ_0002205	exon
	novel_circ_0001378	exon
	novel_circ_0001365	exon
	novel_circ_0001311	exon
	novel_circ_0001309	exon
	novel_circ_0001310	exon
	novel_circ_0001888	exon
	novel_circ_0001012	exon
	novel_circ_0001638	exon
	novel_circ_0001014	exon
	novel_circ_0002406	exon
	novel_circ_0002407	exon
	novel_circ_0001368	exon
	novel_circ_0000237	exon
	novel_circ_0001995	exon
	novel_circ_0001015	exon
	novel_circ_0002206	exon
	novel_circ_0002151	exon
	novel_circ_0002207	exon
	novel_circ_0002651	exon
	novel_circ_0002652	exon
	novel_circ_0002653	exon
	novel_circ_0002654	exon
	novel_circ_0001178	exon
	novel_circ_0001179	exon
	novel_circ_0002655	exon
	novel_circ_0001017	exon
	novel_circ_0001018	exon
	novel_circ_0001019	exon
	novel_circ_0002209	exon
	novel_circ_0001020	exon
	novel_circ_0001021	exon
	novel_circ_0002210	exon
	novel_circ_0001022	exon
	novel_circ_0000783	exon
	novel_circ_0002408	exon
	novel_circ_0001023	exon
	novel_circ_0001024	exon
	novel_circ_0002211	exon
	novel_circ_0000784	exon
	novel_circ_0001640	exon
	novel_circ_0001027	exon
	novel_circ_0001029	exon
	novel_circ_0001028	exon
	novel_circ_0001030	exon
	novel_circ_0001031	exon
	novel_circ_0002507	exon
	novel_circ_0001032	exon
	novel_circ_0001267	exon
	novel_circ_0001034	exon
	novel_circ_0001035	exon
	novel_circ_0000786	exon
	novel_circ_0002508	exon
	novel_circ_0001642	exon
	novel_circ_0001643	exon
	novel_circ_0001036	exon
	novel_circ_0002510	exon
	novel_circ_0000787	exon
	novel_circ_0002511	exon
	novel_circ_0002512	exon
	novel_circ_0001041	exon
	novel_circ_0001319	exon
	novel_circ_0002213	exon
	novel_circ_0001644	exon
	novel_circ_0001645	exon
	novel_circ_0001647	exon
	novel_circ_0001650	exon
	novel_circ_0000657	exon
	novel_circ_0001042	exon
	novel_circ_0002214	exon
	novel_circ_0002340	exon
	novel_circ_0001043	exon
	novel_circ_0001343	exon
	novel_circ_0001044	exon
	novel_circ_0002142	exon
	novel_circ_0002143	exon
	novel_circ_0000788	exon
	novel_circ_0001045	exon
	novel_circ_0001370	exon
	novel_circ_0001372	exon
	novel_circ_0001373	exon
	novel_circ_0000390	exon
	novel_circ_0002217	exon
	novel_circ_0001822	exon
	novel_circ_0002514	exon
	novel_circ_0001374	exon
	novel_circ_0001046	exon
	novel_circ_0002219	exon
	novel_circ_0001363	exon
	novel_circ_0001332	exon
	novel_circ_0001333	exon
	novel_circ_0002548	exon
	novel_circ_0001652	exon
	novel_circ_0001049	exon
	novel_circ_0001050	exon
	novel_circ_0001052	exon
	novel_circ_0001053	exon
	novel_circ_0002461	exon
	novel_circ_0001351	exon
	novel_circ_0002221	exon
	novel_circ_0002516	exon
	novel_circ_0002000	exon
	novel_circ_0002002	exon
	novel_circ_0002003	exon
	novel_circ_0001705	exon
	novel_circ_0001706	exon
	novel_circ_0002518	exon
	novel_circ_0002517	exon
	novel_circ_0002519	exon
	novel_circ_0000748	exon
	novel_circ_0001056	exon
	novel_circ_0001312	exon
	novel_circ_0001316	exon
	novel_circ_0002521	exon
	novel_circ_0002523	exon
	novel_circ_0002524	exon
	novel_circ_0002008	exon
	novel_circ_0001061	exon
	novel_circ_0001063	exon
	novel_circ_0001062	exon
	novel_circ_0001270	exon
	novel_circ_0001064	exon
	novel_circ_0002009	exon
	novel_circ_0002011	exon
	novel_circ_0002228	exon
	novel_circ_0001271	exon
	novel_circ_0001069	exon
	novel_circ_0001655	exon
	novel_circ_0000157	exon
	novel_circ_0000158	exon
	novel_circ_0001072	exon
	novel_circ_0000393	exon
	novel_circ_0000394	exon
	novel_circ_0000391	exon
	novel_circ_0000392	exon
	novel_circ_0000395	exon
	novel_circ_0000159	exon
	novel_circ_0001075	exon
	novel_circ_0001076	exon
	novel_circ_0001077	exon
	novel_circ_0002016	exon
	novel_circ_0002017	exon
	novel_circ_0002018	exon
	novel_circ_0002663	exon
	novel_circ_0002665	exon
	novel_circ_0001197	exon
	novel_circ_0002022	exon
	novel_circ_0001356	exon
	novel_circ_0001357	exon
	novel_circ_0001078	exon
	novel_circ_0002023	exon
	novel_circ_0001687	exon
	novel_circ_0001686	exon
	novel_circ_0001472	exon
	novel_circ_0001580	exon
	novel_circ_0002527	exon
	novel_circ_0001830	exon
	novel_circ_0001879	exon
	novel_circ_0002549	exon
	novel_circ_0000707	exon
	novel_circ_0001081	exon
	novel_circ_0001082	exon
	novel_circ_0001083	exon
	novel_circ_0001084	exon
	novel_circ_0001085	exon
	novel_circ_0001878	exon
	novel_circ_0001088	exon
	novel_circ_0001089	exon
	novel_circ_0001087	exon
	novel_circ_0002311	exon
	novel_circ_0002231	exon
	novel_circ_0002314	exon
	novel_circ_0002232	exon
	novel_circ_0000163	exon
	novel_circ_0002234	exon
	novel_circ_0000164	exon
	novel_circ_0000165	exon
	novel_circ_0001093	exon
	novel_circ_0001091	exon
	novel_circ_0002235	exon
	novel_circ_0002238	exon
	novel_circ_0001583	exon
	novel_circ_0001588	exon
	novel_circ_0002242	exon
	novel_circ_0002243	exon
	novel_circ_0002657	exon
	novel_circ_0000167	exon
	novel_circ_0002244	exon
	novel_circ_0001475	exon
	novel_circ_0002245	exon
	novel_circ_0001094	exon
	novel_circ_0001095	exon
	novel_circ_0000749	exon
	novel_circ_0001098	exon
	novel_circ_0001100	exon
	novel_circ_0001101	exon
	novel_circ_0002415	exon
	novel_circ_0002418	exon
	novel_circ_0001102	exon
	novel_circ_0001103	exon
	novel_circ_0001104	exon
	novel_circ_0001108	exon
	novel_circ_0001109	exon
	novel_circ_0001880	exon
	novel_circ_0001110	exon
	novel_circ_0000542	exon
	novel_circ_0002090	exon
	novel_circ_0002315	exon
	novel_circ_0002091	exon
	novel_circ_0000544	exon
	novel_circ_0001831	exon
	novel_circ_0001112	exon
	novel_circ_0001833	exon
	novel_circ_0001832	exon
	novel_circ_0001834	exon
	novel_circ_0001114	exon
	novel_circ_0001115	exon
	novel_circ_0001113	exon
	novel_circ_0001116	exon
	novel_circ_0001117	exon
	novel_circ_0001519	exon
	novel_circ_0001835	exon
	novel_circ_0001700	exon
	novel_circ_0001120	exon
	novel_circ_0001701	exon
	novel_circ_0001520	exon
	novel_circ_0001275	exon
	novel_circ_0001122	exon
	novel_circ_0001477	exon
	novel_circ_0001478	exon
	novel_circ_0000428	exon
	novel_circ_0001127	exon
	novel_circ_0001597	exon
	novel_circ_0001584	exon
	novel_circ_0001129	exon
	novel_circ_0001530	exon
	novel_circ_0001600	exon
	novel_circ_0002246	exon
	novel_circ_0002419	exon
	novel_circ_0001480	exon
	novel_circ_0001479	exon
	novel_circ_0001206	exon
	novel_circ_0001207	exon
	novel_circ_0001210	exon
	novel_circ_0001131	exon
	novel_circ_0001132	exon
	novel_circ_0001133	exon
	novel_circ_0000278	exon
	novel_circ_0000751	exon
	novel_circ_0000750	exon
	novel_circ_0002420	exon
	novel_circ_0001483	exon
	novel_circ_0001485	exon
	novel_circ_0001486	exon
	novel_circ_0002422	exon
	novel_circ_0000752	exon
	novel_circ_0002037	exon
	novel_circ_0000250	exon
	novel_circ_0000251	exon
	novel_circ_0001585	exon
	novel_circ_0000753	exon
	novel_circ_0001134	exon
	novel_circ_0001488	exon
	novel_circ_0002668	exon
	novel_circ_0001137	exon
	novel_circ_0001489	exon
	novel_circ_0002247	exon
	novel_circ_0000169	exon
	novel_circ_0000754	exon
	novel_circ_0001490	exon
	novel_circ_0001837	exon
	novel_circ_0001838	exon
	novel_circ_0002248	exon
	novel_circ_0002250	exon
	novel_circ_0002667	exon
	novel_circ_0002252	exon
	novel_circ_0001840	exon
	novel_circ_0002670	exon
	novel_circ_0000170	exon
	novel_circ_0002671	exon
	novel_circ_0002672	exon
	novel_circ_0001605	exon
	novel_circ_0001139	exon
	novel_circ_0001140	exon
	novel_circ_0001141	exon
	novel_circ_0001493	exon
	novel_circ_0000173	exon
	novel_circ_0001142	exon
	novel_circ_0000658	exon
	novel_circ_0001143	exon
	novel_circ_0000174	exon
	novel_circ_0001144	exon
	novel_circ_0001146	exon
	novel_circ_0001494	exon
	novel_circ_0000659	exon
	novel_circ_0001147	exon
	novel_circ_0000660	exon
	novel_circ_0001150	exon
	novel_circ_0001151	exon
	novel_circ_0002683	exon
	novel_circ_0002682	exon
	novel_circ_0000662	exon
	novel_circ_0001851	exon
	novel_circ_0001497	exon
	novel_circ_0001498	exon
	novel_circ_0001152	exon
	novel_circ_0001153	exon
	novel_circ_0001156	exon
	novel_circ_0001155	exon
	novel_circ_0001157	exon
	novel_circ_0001499	exon
	novel_circ_0000663	exon
	novel_circ_0001154	exon
	novel_circ_0001158	exon
	novel_circ_0001501	exon
	novel_circ_0001502	exon
	novel_circ_0001504	exon
	novel_circ_0001503	exon
	novel_circ_0001855	exon
	novel_circ_0001159	exon
	novel_circ_0002094	exon
	novel_circ_0001506	exon
	novel_circ_0001286	exon
	novel_circ_0000545	exon
	novel_circ_0001507	exon
	novel_circ_0000789	exon
	novel_circ_0000243	exon
	novel_circ_0001509	exon
	novel_circ_0001508	exon
	novel_circ_0001510	exon
	novel_circ_0000244	exon
	novel_circ_0000664	exon
	novel_circ_0000001	intergenic
	novel_circ_0002464	intergenic
	novel_circ_0000797	intergenic
	novel_circ_0002053	intergenic
	novel_circ_0000808	intergenic
	novel_circ_0001663	intergenic
	novel_circ_0002054	intergenic
	novel_circ_0001904	intergenic
	novel_circ_0001915	intergenic
	novel_circ_0002447	intergenic
	novel_circ_0002117	intergenic
	novel_circ_0001754	intergenic
	novel_circ_0000030	intergenic
	novel_circ_0000838	intergenic
	novel_circ_0000560	intergenic
	novel_circ_0001381	intergenic
	novel_circ_0000855	intergenic
	novel_circ_0002343	intergenic
	novel_circ_0001301	intergenic
	novel_circ_0002147	intergenic
	novel_circ_0002146	intergenic
	novel_circ_0000880	intergenic
	novel_circ_0000297	intergenic
	novel_circ_0000715	intergenic
	novel_circ_0000893	intergenic
	novel_circ_0000299	intergenic
	novel_circ_0000298	intergenic
	novel_circ_0001228	intergenic
	novel_circ_0001231	intergenic
	novel_circ_0002273	intergenic
	novel_circ_0002544	intergenic
	novel_circ_0000564	intergenic
	novel_circ_0000724	intergenic
	novel_circ_0000726	intergenic
	novel_circ_0000182	intergenic
	novel_circ_0000430	intergenic
	novel_circ_0000098	intergenic
	novel_circ_0000673	intergenic
	novel_circ_0002660	intergenic
	novel_circ_0002484	intergenic
	novel_circ_0002336	intergenic
	novel_circ_0002354	intergenic
	novel_circ_0000737	intergenic
	novel_circ_0000738	intergenic
	novel_circ_0002661	intergenic
	novel_circ_0002059	intergenic
	novel_circ_0002058	intergenic
	novel_circ_0002062	intergenic
	novel_circ_0002061	intergenic
	novel_circ_0000772	intergenic
	novel_circ_0002581	intergenic
	novel_circ_0002297	intergenic
	novel_circ_0002298	intergenic
	novel_circ_0002299	intergenic
	novel_circ_0002274	intergenic
	novel_circ_0001431	intergenic
	novel_circ_0000409	intergenic
	novel_circ_0000776	intergenic
	novel_circ_0000777	intergenic
	novel_circ_0000682	intergenic
	novel_circ_0000778	intergenic
	novel_circ_0002139	intergenic
	novel_circ_0002140	intergenic
	novel_circ_0001902	intergenic
	novel_circ_0000331	intergenic
	novel_circ_0000116	intergenic
	novel_circ_0000117	intergenic
	novel_circ_0000118	intergenic
	novel_circ_0000484	intergenic
	novel_circ_0002366	intergenic
	novel_circ_0002108	intergenic
	novel_circ_0002595	intergenic
	novel_circ_0000698	intergenic
	novel_circ_0002596	intergenic
	novel_circ_0001224	intergenic
	novel_circ_0000957	intergenic
	novel_circ_0001794	intergenic
	novel_circ_0000745	intergenic
	novel_circ_0002076	intergenic
	novel_circ_0000121	intergenic
	novel_circ_0002600	intergenic
	novel_circ_0002382	intergenic
	novel_circ_0002079	intergenic
	novel_circ_0002080	intergenic
	novel_circ_0002188	intergenic
	novel_circ_0001862	intergenic
	novel_circ_0001697	intergenic
	novel_circ_0001696	intergenic
	novel_circ_0002194	intergenic
	novel_circ_0001802	intergenic
	novel_circ_0000654	intergenic
	novel_circ_0002325	intergenic
	novel_circ_0002622	intergenic
	novel_circ_0000516	intergenic
	novel_circ_0001863	intergenic
	novel_circ_0001985	intergenic
	novel_circ_0001181	intergenic
	novel_circ_0000423	intergenic
	novel_circ_0000530	intergenic
	novel_circ_0000531	intergenic
	novel_circ_0000782	intergenic
	novel_circ_0000981	intergenic
	novel_circ_0000380	intergenic
	novel_circ_0000270	intergenic
	novel_circ_0001355	intergenic
	novel_circ_0000275	intergenic
	novel_circ_0001993	intergenic
	novel_circ_0001384	intergenic
	novel_circ_0001858	intergenic
	novel_circ_0002218	intergenic
	novel_circ_0002412	intergenic
	novel_circ_0001699	intergenic
	novel_circ_0002220	intergenic
	novel_circ_0001999	intergenic
	novel_circ_0000156	intergenic
	novel_circ_0000612	intergenic
	novel_circ_0002006	intergenic
	novel_circ_0002007	intergenic
	novel_circ_0002224	intergenic
	novel_circ_0000639	intergenic
	novel_circ_0001282	intergenic
	novel_circ_0001068	intergenic
	novel_circ_0001574	intergenic
	novel_circ_0002675	intergenic
	novel_circ_0001517	intergenic
	novel_circ_0001577	intergenic
	novel_circ_0002024	intergenic
	novel_circ_0002313	intergenic
	novel_circ_0000166	intergenic
	novel_circ_0001318	intergenic
	novel_circ_0002545	intergenic
	novel_circ_0002038	intergenic
	novel_circ_0001836	intergenic
	novel_circ_0001538	intergenic
	novel_circ_0001839	intergenic
	novel_circ_0000661	intergenic
	novel_circ_0001149	intergenic
	novel_circ_0001223	intergenic
	novel_circ_0001364	intron
	novel_circ_0002561	intron
	novel_circ_0000840	intron
	novel_circ_0000846	intron
	novel_circ_0001406	intron
	novel_circ_0001409	intron
	novel_circ_0000433	intron
	novel_circ_0002099	intron
	novel_circ_0000892	intron
	novel_circ_0000447	intron
	novel_circ_0000401	intron
	novel_circ_0000403	intron
	novel_circ_0000765	intron
	novel_circ_0002179	intron
	novel_circ_0002309	intron
	novel_circ_0000703	intron
	novel_circ_0000597	intron
	novel_circ_0000341	intron
	novel_circ_0000424	intron
	novel_circ_0001202	intron
	novel_circ_0001723	intron
	novel_circ_0001037	intron
	novel_circ_0001038	intron
	novel_circ_0001646	intron
	novel_circ_0002141	intron
	novel_circ_0001059	intron
	novel_circ_0001058	intron
	novel_circ_0002014	intron
	novel_circ_0002240	intron
	novel_circ_0002241	intron
	novel_circ_0002666	intron
	novel_circ_0002030	intron
	novel_circ_0001125	intron
	novel_circ_0001126	intron

## Sheet: Table S4
Table S4 Statistics of nodes and edges in circRNA associated ceRNA networks
	E vs. L1	L1 vs. L2	L2 vs. P	P vs. M	P vs. F
Number of nodes	3557	431	1062	856	794
Number of edges	13753	924	3376	2177	2087
circRNA	50	16	28	18	16
mRNA	3442	390	986	811	746
miRNA	65	25	48	27	32

## Sheet: Table S5
Table S5. Top 10 hubgenes in the circRNA associated ceRNA network of different groups
	Degree	RNA_name	type
E vs. L1	470	aae-miR-375	miRNA
	421	novel_48	miRNA
	406	novel_266	miRNA
	386	aae-miR-981	miRNA
	340	aae-miR-317	miRNA
	334	aae-miR-305-5p	miRNA
	320	aae-miR-989	miRNA
	308	aae-miR-9b	miRNA
	296	novel_165	miRNA
	288	aae-miR-9a	miRNA
L1 vs. L2	92	novel_218	miRNA
	75	aae-miR-34-5p	miRNA
	73	aae-miR-305-5p	miRNA
	53	novel_82	miRNA
	52	aae-miR-11-5p	miRNA
	49	aae-miR-285	miRNA
	47	novel_154	miRNA
	45	aae-miR-317	miRNA
	44	novel_92	miRNA
	35	aae-miR-92a-5p	miRNA
L2 vs. P	179	aae-miR-375	miRNA
	126	aae-miR-11-5p	miRNA
	122	aae-miR-981	miRNA
	118	aae-miR-305-5p	miRNA
	107	aae-miR-285	miRNA
	104	aae-miR-317	miRNA
	103	aae-miR-9b	miRNA
	100	novel_82	miRNA
	97	novel_154	miRNA
	95	aae-miR-315-5p	miRNA
P vs. M	152	novel_48	miRNA
	137	aae-miR-34-5p	miRNA
	133	aae-miR-998	miRNA
	128	aae-miR-92a-3p	miRNA
	121	novel_165	miRNA
	118	aae-miR-92b-3p	miRNA
	110	aae-miR-285	miRNA
	108	aae-miR-278-5p	miRNA
	96	aae-miR-263b-3p	miRNA
	94	novel_147	miRNA
P vs. F	142	aae-miR-34-5p	miRNA
	131	aae-miR-305-5p	miRNA
	129	novel_48	miRNA
	104	aae-miR-285	miRNA
	100	novel_165	miRNA
	98	aae-miR-263b-3p	miRNA
	91	aae-miR-989	miRNA
	79	novel_199	miRNA
	76	aae-miR-1890	miRNA
	70	aae-miR-210	miRNA

## Sheet: Table S6
Table S6 Statistics of nodes and edges in lncRNA associated ceRNA networks
	E vs. L1	L1 vs. L2	L2 vs. P	P vs. M	P vs. F
Number of nodes	5373	816	1640	2038	1671
Number of edges	23700	2508	6403	9267	7007
lncRNA	1604	308	478	613	492
mRNA	3692	465	1099	1344	1108
miRNA	77	43	63	81	71

## Sheet: Table S7
Table S7. Top 10 hubgenes in the lncRNA associated ceRNA network of different groups
	Degree	RNA_name	type
E vs. L1	651	aae-miR-375	miRNA
	551	aae-miR-981	miRNA
	520	novel_48	miRNA
	511	novel_266	miRNA
	496	aae-miR-317	miRNA
	476	aae-miR-305-5p	miRNA
	457	aae-bantam-5p	miRNA
	446	novel_165	miRNA
	428	aae-miR-989	miRNA
	418	aae-miR-9b	miRNA
L1 vs. L2	119	novel_218	miRNA
	96	aae-miR-305-5p	miRNA
	93	aae-miR-34-5p	miRNA
	92	aae-miR-285	miRNA
	92	aae-miR-317	miRNA
	88	aae-miR-92a-3p	miRNA
	87	aae-miR-92b-3p	miRNA
	85	aae-miR-989	miRNA
	83	aae-miR-276-3p	miRNA
	83	aae-miR-11-5p	miRNA
L2 vs. P	238	aae-miR-375	miRNA
	179	aae-miR-34-5p	miRNA
	177	aae-miR-92a-3p	miRNA
	173	aae-miR-92b-3p	miRNA
	171	aae-miR-981	miRNA
	167	aae-miR-11-5p	miRNA
	165	aae-miR-285	miRNA
	163	aae-miR-305-5p	miRNA
	156	aae-miR-317	miRNA
	151	novel_154	miRNA
P vs. M	215	aae-miR-998	miRNA
	192	aae-bantam-5p	miRNA
	191	aae-miR-285	miRNA
	183	novel_165	miRNA
	182	aae-miR-34-5p	miRNA
	181	aae-miR-305-5p	miRNA
	181	novel_48	miRNA
	179	aae-miR-92a-3p	miRNA
	174	novel_158	miRNA
	172	aae-miR-317	miRNA
P vs. F	222	aae-miR-375	miRNA
	176	aae-miR-34-5p	miRNA
	172	aae-miR-305-5p	miRNA
	169	aae-miR-285	miRNA
	160	aae-bantam-5p	miRNA
	151	aae-miR-9b	miRNA
	150	aae-miR-9c-5p	miRNA
	148	aae-miR-263a-3p	miRNA
	148	aae-miR-92b-3p	miRNA
	146	novel_165	miRNA
