# Supplementary material for: Whole-transcriptome profiling across different developmental stages of Aedes albopictus (Diptera: Culicidae) provides insights into chitin-related non-coding RNA and competing endogenous RNA networks
Source: Parasit Vectors. 2023 Jan 26;16:33. doi: 10.1186/s13071-022-05648-2 (PMC9878986; doi:10.1186/s13071-022-05648-2)
Supplement: Supplementary file 4 — Additional file 4: Table S12. Information of ceRNA networks of three co-expressed biological processes in different developmental stages. Table S13. Top 20 nodes with the highest connectivity degree in three co-expressed biological processes in different developmental stages. Table S14. Primers used for qRT-PCR in this study. [file 13071_2022_5648_MOESM4_ESM.xls]

## Sheet: Table S8
Table S8 Top 20 GO terms in circRNA-associated ceRNA networks of different comparison groups
Comparison group	GO_accession	Description	Term_type	Over_represented_pValue	Corrected_pValue
E vs. L1	GO:0042302	structural constituent of cuticle	molecular_function	2.4987e-60	1.1704e-56
	GO:0004252	serine-type endopeptidase activity	molecular_function	1.3172e-29	1.7586e-26
	GO:0008236	serine-type peptidase activity	molecular_function	1.5018e-29	1.7586e-26
	GO:0017171	serine hydrolase activity	molecular_function	1.5018e-29	1.7586e-26
	GO:0070011	peptidase activity, acting on L-amino acid peptides	molecular_function	1.2123e-28	1.1357e-25
	GO:0008233	peptidase activity	molecular_function	2.4566e-26	1.9178e-23
	GO:0004175	endopeptidase activity	molecular_function	7.0434e-22	4.713e-19
	GO:0006508	proteolysis	biological_process	8.4377e-21	4.9403e-18
	GO:0005198	structural molecule activity	molecular_function	3.2844e-18	1.7094e-15
	GO:0006030	chitin metabolic process	biological_process	2.6321e-16	1.1208e-13
	GO:1901071	glucosamine-containing compound metabolic process	biological_process	2.6321e-16	1.1208e-13
	GO:0006022	aminoglycan metabolic process	biological_process	1.5156e-15	5.9161e-13
	GO:0006040	amino sugar metabolic process	biological_process	2.5692e-15	9.2571e-13
	GO:0008061	chitin binding	molecular_function	4.1395e-14	1.385e-11
	GO:0055085	transmembrane transport	biological_process	2.8411e-11	8.8718e-09
	GO:0008237	metallopeptidase activity	molecular_function	5.191e-11	1.5197e-08
	GO:0016787	hydrolase activity	molecular_function	6.2855e-10	1.7319e-07
	GO:0005576	extracellular region	cellular_component	6.8483e-10	1.7821e-07
	GO:0044765	single-organism transport	biological_process	1.7194e-09	4.2387e-07
	GO:1902578	single-organism localization	biological_process	6.5461e-09	1.5331e-06
L1 vs. L2	GO:0042302	structural constituent of cuticle	molecular_function	2.0244e-13	9.4825e-10
	GO:0005198	structural molecule activity	molecular_function	5.5885e-08	0.00013088
	GO:0003885	D-arabinono-1,4-lactone oxidase activity	molecular_function	1.7995e-06	0.0021072
	GO:0016899	oxidoreductase activity, acting on the CH-OH group of donors, oxygen as acceptor	molecular_function	1.7995e-06	0.0021072
	GO:0003905	alkylbase DNA N-glycosylase activity	molecular_function	2.4961e-05	0.023383
	GO:0004177	aminopeptidase activity	molecular_function	8.917e-05	0.069612
	GO:0006284	base-excision repair	biological_process	0.00015628	0.10457
	GO:0017046	peptide hormone binding	molecular_function	0.0006689	0.31331
	GO:0042562	hormone binding	molecular_function	0.0006689	0.31331
	GO:0051424	corticotropin-releasing hormone binding	molecular_function	0.0006689	0.31331
	GO:0019104	DNA N-glycosylase activity	molecular_function	0.0008401	0.35773
	GO:0048609	multicellular organismal reproductive process	biological_process	0.0015068	0.58815
	GO:0032504	multicellular organism reproduction	biological_process	0.0024747	0.89167
	GO:0016796	exonuclease activity, active with either ribo- or deoxyribonucleic acids and producing 5'-phosphomonoesters	molecular_function	0.002668	0.89263
	GO:0016799	hydrolase activity, hydrolyzing N-glycosyl compounds	molecular_function	0.0033361	1
	GO:0007276	gamete generation	biological_process	0.0055141	1
	GO:0048309	endoplasmic reticulum inheritance	biological_process	0.006565	1
	GO:0003908	methylated-DNA-[protein]-cysteine S-methyltransferase activity	molecular_function	0.007696	1
	GO:0060966	regulation of gene silencing by RNA	biological_process	0.0080895	1
	GO:0060967	negative regulation of gene silencing by RNA	biological_process	0.0080895	1
L2 vs. P	GO:0070011	peptidase activity, acting on L-amino acid peptides	molecular_function	9.8029e-22	4.5917e-18
	GO:0008236	serine-type peptidase activity	molecular_function	1.2978e-20	2.0263e-17
	GO:0017171	serine hydrolase activity	molecular_function	1.2978e-20	2.0263e-17
	GO:0008233	peptidase activity	molecular_function	3.7489e-20	4.39e-17
	GO:0006030	chitin metabolic process	biological_process	1.2107e-17	9.4516e-15
	GO:1901071	glucosamine-containing compound metabolic process	biological_process	1.2107e-17	9.4516e-15
	GO:0008061	chitin binding	molecular_function	1.8642e-17	1.2474e-14
	GO:0006040	amino sugar metabolic process	biological_process	5.5417e-17	3.2446e-14
	GO:0004252	serine-type endopeptidase activity	molecular_function	7.2882e-17	3.7931e-14
	GO:0006022	aminoglycan metabolic process	biological_process	6.2982e-16	2.9501e-13
	GO:0006508	proteolysis	biological_process	3.3957e-15	1.4459e-12
	GO:0004175	endopeptidase activity	molecular_function	4.3696e-14	1.7056e-11
	GO:0016787	hydrolase activity	molecular_function	8.1921e-10	2.9517e-07
	GO:1901135	carbohydrate derivative metabolic process	biological_process	1.7916e-09	5.9942e-07
	GO:0042302	structural constituent of cuticle	molecular_function	6.2369e-08	1.9476e-05
	GO:0005576	extracellular region	cellular_component	3.554e-06	0.0010404
	GO:0071704	organic substance metabolic process	biological_process	4.5446e-06	0.0012522
	GO:0019538	protein metabolic process	biological_process	5.9758e-06	0.001555
	GO:0008152	metabolic process	biological_process	1.4203e-05	0.0035013
	GO:0008237	metallopeptidase activity	molecular_function	2.0123e-05	0.0047128
P vs. M	GO:0042302	structural constituent of cuticle	molecular_function	3.4649e-18	1.6229e-14
	GO:0005198	structural molecule activity	molecular_function	8.4397e-08	0.00019766
	GO:0004252	serine-type endopeptidase activity	molecular_function	6.123e-07	0.000956
	GO:0004175	endopeptidase activity	molecular_function	1.9804e-06	0.002319
	GO:0008236	serine-type peptidase activity	molecular_function	6.6691e-06	0.0052064
	GO:0017171	serine hydrolase activity	molecular_function	6.6691e-06	0.0052064
	GO:0070011	peptidase activity, acting on L-amino acid peptides	molecular_function	1.4458e-05	0.0096746
	GO:0016705	oxidoreductase activity, acting on paired donors, with incorporation or reduction of molecular oxygen	molecular_function	2.7506e-05	0.016105
	GO:0008233	peptidase activity	molecular_function	5.512e-05	0.028687
	GO:0005506	iron ion binding	molecular_function	0.00011875	0.055624
	GO:0020037	heme binding	molecular_function	0.00017482	0.074441
	GO:0046906	tetrapyrrole binding	molecular_function	0.00026987	0.10467
	GO:0016157	sucrose synthase activity	molecular_function	0.00029051	0.10467
	GO:0016459	myosin complex	cellular_component	0.00092927	0.31091
	GO:0005985	sucrose metabolic process	biological_process	0.0019095	0.59629
	GO:0009605	response to external stimulus	biological_process	0.0021749	0.63671
	GO:0051704	multi-organism process	biological_process	0.0023256	0.64076
	GO:0006508	proteolysis	biological_process	0.0025118	0.65361
	GO:0004016	adenylate cyclase activity	molecular_function	0.0029485	0.69055
	GO:0006171	cAMP biosynthetic process	biological_process	0.0029485	0.69055
P vs. F	GO:0042302	structural constituent of cuticle	molecular_function	1.9622e-18	9.1911e-15
	GO:0005198	structural molecule activity	molecular_function	2.0663e-06	0.0048393
	GO:0003993	acid phosphatase activity	molecular_function	0.00021727	0.25016
	GO:0003854	3-beta-hydroxy-delta5-steroid dehydrogenase activity	molecular_function	0.00032045	0.25016
	GO:0016229	steroid dehydrogenase activity	molecular_function	0.00032045	0.25016
	GO:0033764	steroid dehydrogenase activity, acting on the CH-OH group of donors, NAD or NADP as acceptor	molecular_function	0.00032045	0.25016
	GO:0004252	serine-type endopeptidase activity	molecular_function	0.00038185	0.25551
	GO:0003779	actin binding	molecular_function	0.00061629	0.36084
	GO:0006694	steroid biosynthetic process	biological_process	0.00087258	0.41199
	GO:0004175	endopeptidase activity	molecular_function	0.00087957	0.41199
	GO:0016614	oxidoreductase activity, acting on CH-OH group of donors	molecular_function	0.00097066	0.41332
	GO:0071705	nitrogen compound transport	biological_process	0.0015031	0.42807
	GO:0008202	steroid metabolic process	biological_process	0.001655	0.42807
	GO:0016831	carboxy-lyase activity	molecular_function	0.0018204	0.42807
	GO:0070011	peptidase activity, acting on L-amino acid peptides	molecular_function	0.0018295	0.42807
	GO:0016616	oxidoreductase activity, acting on the CH-OH group of donors, NAD or NADP as acceptor	molecular_function	0.0022497	0.42807
	GO:0015171	amino acid transmembrane transporter activity	molecular_function	0.0024647	0.42807
	GO:0005313	L-glutamate transmembrane transporter activity	molecular_function	0.0025065	0.42807
	GO:0015172	acidic amino acid transmembrane transporter activity	molecular_function	0.0025065	0.42807
	GO:0015501	glutamate:sodium symporter activity	molecular_function	0.0025065	0.42807

## Sheet: Table S9
Table S9 Top 20 KEGG pathways in circRNA-associated ceRNA networks of different comparison groups
Comparison group	Pathway	Database	ID	P-Value	Corrected P-Value
E vs. L1	Nitrogen metabolism	KEGG PATHWAY	aag00910	0.000351813	0.0351813
	Glycerophospholipid metabolism	KEGG PATHWAY	aag00564	0.000847365	0.0384386
	Ether lipid metabolism	KEGG PATHWAY	aag00565	0.00115316	0.0384386
	Alanine, aspartate and glutamate metabolism	KEGG PATHWAY	aag00250	0.00447895	0.10891
	alpha-Linolenic acid metabolism	KEGG PATHWAY	aag00592	0.0054935	0.10891
	Propanoate metabolism	KEGG PATHWAY	aag00640	0.00653461	0.10891
	Biosynthesis of unsaturated fatty acids	KEGG PATHWAY	aag01040	0.00987966	0.123994
	Starch and sucrose metabolism	KEGG PATHWAY	aag00500	0.0101272	0.123994
	beta-Alanine metabolism	KEGG PATHWAY	aag00410	0.0111595	0.123994
	Carbon metabolism	KEGG PATHWAY	aag01200	0.0188231	0.188231
	Lysosome	KEGG PATHWAY	aag04142	0.0267866	0.195898
	Drug metabolism - cytochrome P450	KEGG PATHWAY	aag00982	0.0269344	0.195898
	Metabolism of xenobiotics by cytochrome P450	KEGG PATHWAY	aag00980	0.0269344	0.195898
	Glutathione metabolism	KEGG PATHWAY	aag00480	0.0274257	0.195898
	2-Oxocarboxylic acid metabolism	KEGG PATHWAY	aag01210	0.0326697	0.217798
	Butanoate metabolism	KEGG PATHWAY	aag00650	0.0407492	0.244817
	Glycine, serine and threonine metabolism	KEGG PATHWAY	aag00260	0.0416188	0.244817
	Arginine and proline metabolism	KEGG PATHWAY	aag00330	0.0447606	0.245547
	Galactose metabolism	KEGG PATHWAY	aag00052	0.0466539	0.245547
	Fatty acid metabolism	KEGG PATHWAY	aag01212	0.0534539	0.26727
L1 vs. L2	Arginine and proline metabolism	KEGG PATHWAY	aag00330	8.37516e-05	0.00318256
	Glutathione metabolism	KEGG PATHWAY	aag00480	0.000805096	0.0152968
	Pyruvate metabolism	KEGG PATHWAY	aag00620	0.0182131	0.165469
	Fatty acid biosynthesis	KEGG PATHWAY	aag00061	0.0188626	0.165469
	Nitrogen metabolism	KEGG PATHWAY	aag00910	0.0217723	0.165469
	Fatty acid metabolism	KEGG PATHWAY	aag01212	0.0446683	0.282899
	Dorso-ventral axis formation	KEGG PATHWAY	aag04320	0.0929494	0.466049
	Alanine, aspartate and glutamate metabolism	KEGG PATHWAY	aag00250	0.0981156	0.466049
	Glycosphingolipid biosynthesis - globo series	KEGG PATHWAY	aag00603	0.154346	0.5908
	Metabolic pathways	KEGG PATHWAY	aag01100	0.155577	0.5908
	Endocytosis	KEGG PATHWAY	aag04144	0.174935	0.5908
	Nicotinate and nicotinamide metabolism	KEGG PATHWAY	aag00760	0.209276	0.5908
	ABC transporters	KEGG PATHWAY	aag02010	0.235405	0.5908
	Biosynthesis of unsaturated fatty acids	KEGG PATHWAY	aag01040	0.235405	0.5908
	SNARE interactions in vesicular transport	KEGG PATHWAY	aag04130	0.260682	0.5908
	Fatty acid elongation	KEGG PATHWAY	aag00062	0.260682	0.5908
	Terpenoid backbone biosynthesis	KEGG PATHWAY	aag00900	0.308788	0.5908
	Purine metabolism	KEGG PATHWAY	aag00230	0.3259	0.5908
	Glyoxylate and dicarboxylate metabolism	KEGG PATHWAY	aag00630	0.331668	0.5908
	Galactose metabolism	KEGG PATHWAY	aag00052	0.364595	0.5908
L2 vs. P	Nitrogen metabolism	KEGG PATHWAY	aag00910	0.000589565	0.0365531
	Galactose metabolism	KEGG PATHWAY	aag00052	0.0021743	0.0674033
	Biosynthesis of amino acids	KEGG PATHWAY	aag01230	0.00490326	0.101334
	Carbon metabolism	KEGG PATHWAY	aag01200	0.00655606	0.101619
	Glycerolipid metabolism	KEGG PATHWAY	aag00561	0.0113038	0.113048
	Glycosphingolipid biosynthesis - globo series	KEGG PATHWAY	aag00603	0.0132269	0.113048
	Sphingolipid metabolism	KEGG PATHWAY	aag00600	0.0145651	0.113048
	Starch and sucrose metabolism	KEGG PATHWAY	aag00500	0.0164102	0.113048
	Alanine, aspartate and glutamate metabolism	KEGG PATHWAY	aag00250	0.0164102	0.113048
	Glycolysis / Gluconeogenesis	KEGG PATHWAY	aag00010	0.0228582	0.141721
	Glycine, serine and threonine metabolism	KEGG PATHWAY	aag00260	0.0253252	0.142742
	Nicotinate and nicotinamide metabolism	KEGG PATHWAY	aag00760	0.0296407	0.153144
	Purine metabolism	KEGG PATHWAY	aag00230	0.0499408	0.232849
	Dorso-ventral axis formation	KEGG PATHWAY	aag04320	0.0525788	0.232849
	Metabolic pathways	KEGG PATHWAY	aag01100	0.0709038	0.293069
	Glutathione metabolism	KEGG PATHWAY	aag00480	0.121555	0.471024
	Pyruvate metabolism	KEGG PATHWAY	aag00620	0.181272	0.578537
	2-Oxocarboxylic acid metabolism	KEGG PATHWAY	aag01210	0.182238	0.578537
	Jak-STAT signaling pathway	KEGG PATHWAY	aag04630	0.19819	0.578537
	Pentose phosphate pathway	KEGG PATHWAY	aag00030	0.19819	0.578537
P vs. M	Nitrogen metabolism	KEGG PATHWAY	aag00910	2.12983e-06	0.000119271
	Fatty acid metabolism	KEGG PATHWAY	aag01212	0.0269506	0.524747
	Fatty acid biosynthesis	KEGG PATHWAY	aag00061	0.0358742	0.524747
	Alanine, aspartate and glutamate metabolism	KEGG PATHWAY	aag00250	0.0410593	0.524747
	Nicotinate and nicotinamide metabolism	KEGG PATHWAY	aag00760	0.0468524	0.524747
	Biosynthesis of unsaturated fatty acids	KEGG PATHWAY	aag01040	0.0588825	0.54957
	Drug metabolism - other enzymes	KEGG PATHWAY	aag00983	0.078642	0.623108
	Terpenoid backbone biosynthesis	KEGG PATHWAY	aag00900	0.100136	0.623108
	Amino sugar and nucleotide sugar metabolism	KEGG PATHWAY	aag00520	0.106413	0.623108
	Biosynthesis of amino acids	KEGG PATHWAY	aag01230	0.148356	0.623108
	Dorso-ventral axis formation	KEGG PATHWAY	aag04320	0.163564	0.623108
	TGF-beta signaling pathway	KEGG PATHWAY	aag04350	0.163564	0.623108
	Riboflavin metabolism	KEGG PATHWAY	aag00740	0.17294	0.623108
	Wnt signaling pathway	KEGG PATHWAY	aag04310	0.17689	0.623108
	Pyruvate metabolism	KEGG PATHWAY	aag00620	0.180381	0.623108
	Histidine metabolism	KEGG PATHWAY	aag00340	0.192358	0.623108
	Ascorbate and aldarate metabolism	KEGG PATHWAY	aag00053	0.211324	0.623108
	alpha-Linolenic acid metabolism	KEGG PATHWAY	aag00592	0.229849	0.623108
	Retinol metabolism	KEGG PATHWAY	aag00830	0.229849	0.623108
	Metabolic pathways	KEGG PATHWAY	aag01100	0.233782	0.623108
P vs. F	Nitrogen metabolism	KEGG PATHWAY	aag00910	0.00452231	0.151746
	Biosynthesis of unsaturated fatty acids	KEGG PATHWAY	aag01040	0.0077103	0.151746
	Pyruvate metabolism	KEGG PATHWAY	aag00620	0.00827705	0.151746
	Carbon metabolism	KEGG PATHWAY	aag01200	0.0527723	0.62601
	Terpenoid backbone biosynthesis	KEGG PATHWAY	aag00900	0.0986099	0.62601
	Fatty acid metabolism	KEGG PATHWAY	aag01212	0.0994759	0.62601
	Cysteine and methionine metabolism	KEGG PATHWAY	aag00270	0.11354	0.62601
	Hippo signaling pathway - fly	KEGG PATHWAY	aag04391	0.119127	0.62601
	Dorso-ventral axis formation	KEGG PATHWAY	aag04320	0.161237	0.62601
	Alanine, aspartate and glutamate metabolism	KEGG PATHWAY	aag00250	0.169514	0.62601
	Wnt signaling pathway	KEGG PATHWAY	aag04310	0.173622	0.62601
	Glycosphingolipid biosynthesis - ganglio series	KEGG PATHWAY	aag00604	0.190778	0.62601
	Inositol phosphate metabolism	KEGG PATHWAY	aag00562	0.194738	0.62601
	Citrate cycle (TCA cycle)	KEGG PATHWAY	aag00020	0.194738	0.62601
	Ascorbate and aldarate metabolism	KEGG PATHWAY	aag00053	0.209609	0.62601
	Metabolic pathways	KEGG PATHWAY	aag01100	0.220142	0.62601
	Retinol metabolism	KEGG PATHWAY	aag00830	0.228006	0.62601
	alpha-Linolenic acid metabolism	KEGG PATHWAY	aag00592	0.228006	0.62601
	Phosphatidylinositol signaling system	KEGG PATHWAY	aag04070	0.229025	0.62601
	Lysosome	KEGG PATHWAY	aag04142	0.252427	0.62601

## Sheet: Table 10
Table S10 Top 20 GO terms in lncRNA-associated ceRNA networks of different comparison groups
Comparison group	GO_accession	Description	Term_type	Over_represented_pValue	Corrected_pValue
E vs. L1	GO:0042302	structural constituent of cuticle	molecular_function	1.7835e-60	8.3538e-57
	GO:0008236	serine-type peptidase activity	molecular_function	1.1694e-30	1.8257e-27
	GO:0017171	serine hydrolase activity	molecular_function	1.1694e-30	1.8257e-27
	GO:0070011	peptidase activity, acting on L-amino acid peptides	molecular_function	3.9077e-30	4.5759e-27
	GO:0004252	serine-type endopeptidase activity	molecular_function	1.9595e-29	1.8357e-26
	GO:0008233	peptidase activity	molecular_function	6.9079e-29	5.3927e-26
	GO:0006508	proteolysis	biological_process	1.8288e-22	1.2237e-19
	GO:0004175	endopeptidase activity	molecular_function	1.5555e-21	9.1072e-19
	GO:0006030	chitin metabolic process	biological_process	4.1696e-18	1.9531e-15
	GO:1901071	glucosamine-containing compound metabolic process	biological_process	4.1696e-18	1.9531e-15
	GO:0006022	aminoglycan metabolic process	biological_process	4.601e-18	1.9592e-15
	GO:0005198	structural molecule activity	molecular_function	5.5442e-18	2.1641e-15
	GO:0006040	amino sugar metabolic process	biological_process	5.2705e-17	1.899e-14
	GO:0008061	chitin binding	molecular_function	2.6496e-15	8.8647e-13
	GO:0016787	hydrolase activity	molecular_function	1.1029e-11	3.444e-09
	GO:0008237	metallopeptidase activity	molecular_function	1.2984e-11	3.8012e-09
	GO:0055085	transmembrane transport	biological_process	1.6288e-10	4.4879e-08
	GO:0005576	extracellular region	cellular_component	1.2218e-09	3.1793e-07
	GO:1901135	carbohydrate derivative metabolic process	biological_process	1.8272e-09	4.5046e-07
	GO:0020037	heme binding	molecular_function	2.503e-09	5.862e-07
L1 vs. L2	GO:0042302	structural constituent of cuticle	molecular_function	3.4398e-18	1.6112e-14
	GO:0005198	structural molecule activity	molecular_function	3.188e-10	7.4662e-07
	GO:0003885	D-arabinono-1,4-lactone oxidase activity	molecular_function	3.0704e-06	0.0035955
	GO:0016899	oxidoreductase activity, acting on the CH-OH group of donors, oxygen as acceptor	molecular_function	3.0704e-06	0.0035955
	GO:0004177	aminopeptidase activity	molecular_function	1.6005e-05	0.014994
	GO:0003905	alkylbase DNA N-glycosylase activity	molecular_function	4.1916e-05	0.032722
	GO:0006284	base-excision repair	biological_process	0.00026126	0.17482
	GO:0045202	synapse	cellular_component	0.00082	0.39666
	GO:0017046	peptide hormone binding	molecular_function	0.00093153	0.39666
	GO:0042562	hormone binding	molecular_function	0.00093153	0.39666
	GO:0051424	corticotropin-releasing hormone binding	molecular_function	0.00093153	0.39666
	GO:0019104	DNA N-glycosylase activity	molecular_function	0.0013682	0.53404
	GO:0008238	exopeptidase activity	molecular_function	0.0022733	0.81908
	GO:0048609	multicellular organismal reproductive process	biological_process	0.003687	1
	GO:0010921	regulation of phosphatase activity	biological_process	0.0042006	1
	GO:0016799	hydrolase activity, hydrolyzing N-glycosyl compounds	molecular_function	0.0052775	1
	GO:0032504	multicellular organism reproduction	biological_process	0.0059215	1
	GO:0016796	exonuclease activity, active with either ribo- or deoxyribonucleic acids and producing 5'-phosphomonoesters	molecular_function	0.0059981	1
	GO:0006897	endocytosis	biological_process	0.006302	1
	GO:0003908	methylated-DNA-[protein]-cysteine S-methyltransferase activity	molecular_function	0.0092058	1
L2 vs. P	GO:0008236	serine-type peptidase activity	molecular_function	7.5267e-25	1.7628e-21
	GO:0017171	serine hydrolase activity	molecular_function	7.5267e-25	1.7628e-21
	GO:0070011	peptidase activity, acting on L-amino acid peptides	molecular_function	3.693e-24	5.766e-21
	GO:0008233	peptidase activity	molecular_function	2.2017e-22	2.5782e-19
	GO:0004252	serine-type endopeptidase activity	molecular_function	2.7413e-20	2.568e-17
	GO:0006040	amino sugar metabolic process	biological_process	1.687e-18	1.1556e-15
	GO:0006030	chitin metabolic process	biological_process	1.9736e-18	1.1556e-15
	GO:1901071	glucosamine-containing compound metabolic process	biological_process	1.9736e-18	1.1556e-15
	GO:0008061	chitin binding	molecular_function	3.2154e-18	1.6734e-15
	GO:0006508	proteolysis	biological_process	2.62e-17	1.2272e-14
	GO:0006022	aminoglycan metabolic process	biological_process	3.0446e-17	1.2965e-14
	GO:0004175	endopeptidase activity	molecular_function	2.2605e-16	8.8235e-14
	GO:0016787	hydrolase activity	molecular_function	2.843e-11	1.0244e-08
	GO:1901135	carbohydrate derivative metabolic process	biological_process	5.4615e-10	1.8273e-07
	GO:0042302	structural constituent of cuticle	molecular_function	5.1984e-08	1.6233e-05
	GO:0008152	metabolic process	biological_process	1.1801e-07	3.4549e-05
	GO:0071704	organic substance metabolic process	biological_process	1.9497e-07	5.3721e-05
	GO:0005576	extracellular region	cellular_component	3.4831e-07	9.0639e-05
	GO:0019538	protein metabolic process	biological_process	4.0659e-07	0.00010024
	GO:0008237	metallopeptidase activity	molecular_function	1.9843e-05	0.004426
P vs. M	GO:0042302	structural constituent of cuticle	molecular_function	8.5964e-32	4.0265e-28
	GO:0005198	structural molecule activity	molecular_function	3.0049e-11	7.0374e-08
	GO:0004252	serine-type endopeptidase activity	molecular_function	7.4616e-10	1.165e-06
	GO:0008236	serine-type peptidase activity	molecular_function	2.1529e-08	2.0168e-05
	GO:0017171	serine hydrolase activity	molecular_function	2.1529e-08	2.0168e-05
	GO:0004175	endopeptidase activity	molecular_function	9.6661e-08	7.546e-05
	GO:0016705	oxidoreductase activity, acting on paired donors, with incorporation or reduction of molecular oxygen	molecular_function	3.3111e-06	0.0022156
	GO:0070011	peptidase activity, acting on L-amino acid peptides	molecular_function	4.289e-06	0.0025112
	GO:0020037	heme binding	molecular_function	1.1506e-05	0.0059883
	GO:0005506	iron ion binding	molecular_function	1.9964e-05	0.009208
	GO:0046906	tetrapyrrole binding	molecular_function	2.1624e-05	0.009208
	GO:0008233	peptidase activity	molecular_function	2.8846e-05	0.01126
	GO:0006508	proteolysis	biological_process	0.00012956	0.046682
	GO:0016021	integral component of membrane	cellular_component	0.00015512	0.051897
	GO:0003993	acid phosphatase activity	molecular_function	0.00018689	0.05836
	GO:0031224	intrinsic component of membrane	cellular_component	0.0002094	0.061302
	GO:0006030	chitin metabolic process	biological_process	0.00055209	0.14367
	GO:1901071	glucosamine-containing compound metabolic process	biological_process	0.00055209	0.14367
	GO:0015370	solute:sodium symporter activity	molecular_function	0.0008071	0.18313
	GO:0008061	chitin binding	molecular_function	0.00082293	0.18313
P vs. F	GO:0042302	structural constituent of cuticle	molecular_function	1.2752e-23	5.9732e-20
	GO:0005198	structural molecule activity	molecular_function	1.1101e-09	2.5999e-06
	GO:0003854	3-beta-hydroxy-delta5-steroid dehydrogenase activity	molecular_function	1.0579e-05	0.0099103
	GO:0016229	steroid dehydrogenase activity	molecular_function	1.0579e-05	0.0099103
	GO:0033764	steroid dehydrogenase activity, acting on the CH-OH group of donors, NAD or NADP as acceptor	molecular_function	1.0579e-05	0.0099103
	GO:0006694	steroid biosynthetic process	biological_process	4.9208e-05	0.02958
	GO:0005313	L-glutamate transmembrane transporter activity	molecular_function	7.5782e-05	0.02958
	GO:0015172	acidic amino acid transmembrane transporter activity	molecular_function	7.5782e-05	0.02958
	GO:0015501	glutamate:sodium symporter activity	molecular_function	7.5782e-05	0.02958
	GO:0015800	acidic amino acid transport	biological_process	7.5782e-05	0.02958
	GO:0015807	L-amino acid transport	biological_process	7.5782e-05	0.02958
	GO:0015813	L-glutamate transport	biological_process	7.5782e-05	0.02958
	GO:0008202	steroid metabolic process	biological_process	0.00013179	0.047486
	GO:0004252	serine-type endopeptidase activity	molecular_function	0.0002673	0.084825
	GO:0016614	oxidoreductase activity, acting on CH-OH group of donors	molecular_function	0.00027164	0.084825
	GO:0044430	cytoskeletal part	cellular_component	0.00031582	0.092457
	GO:0005856	cytoskeleton	cellular_component	0.00038397	0.10579
	GO:0004175	endopeptidase activity	molecular_function	0.00051561	0.13417
	GO:0016616	oxidoreductase activity, acting on the CH-OH group of donors, NAD or NADP as acceptor	molecular_function	0.00055825	0.13762
	GO:0080019	fatty-acyl-CoA reductase (alcohol-forming) activity	molecular_function	0.00066904	0.15669

## Sheet: Table 11
Table S11 Top 20 KEGG pathways in lncRNA-associated ceRNA networks of different comparison groups
Comparison group	Pathway	Database	ID	P-Value	Corrected P-Value
E vs. L1	Nitrogen metabolism	KEGG PATHWAY	aag00910	0.000500015	0.0339326
	Glycerophospholipid metabolism	KEGG PATHWAY	aag00564	0.000678653	0.0339326
	Ether lipid metabolism	KEGG PATHWAY	aag00565	0.00164756	0.0549188
	Propanoate metabolism	KEGG PATHWAY	aag00640	0.00327565	0.0818911
	Lysosome	KEGG PATHWAY	aag04142	0.00459181	0.0871768
	beta-Alanine metabolism	KEGG PATHWAY	aag00410	0.00591392	0.0871768
	Alanine, aspartate and glutamate metabolism	KEGG PATHWAY	aag00250	0.00646375	0.0871768
	alpha-Linolenic acid metabolism	KEGG PATHWAY	aag00592	0.00697414	0.0871768
	Carbon metabolism	KEGG PATHWAY	aag01200	0.0109087	0.121208
	Biosynthesis of unsaturated fatty acids	KEGG PATHWAY	aag01040	0.0126984	0.126984
	Starch and sucrose metabolism	KEGG PATHWAY	aag00500	0.0140319	0.127563
	Fatty acid metabolism	KEGG PATHWAY	aag01212	0.0224558	0.187132
	Galactose metabolism	KEGG PATHWAY	aag00052	0.0290151	0.223193
	Drug metabolism - cytochrome P450	KEGG PATHWAY	aag00982	0.0338477	0.225652
	Metabolism of xenobiotics by cytochrome P450	KEGG PATHWAY	aag00980	0.0338477	0.225652
	Glutathione metabolism	KEGG PATHWAY	aag00480	0.0373185	0.233241
	2-Oxocarboxylic acid metabolism	KEGG PATHWAY	aag01210	0.0401081	0.23593
	Butanoate metabolism	KEGG PATHWAY	aag00650	0.0497569	0.276427
	Glycine, serine and threonine metabolism	KEGG PATHWAY	aag00260	0.054157	0.285037
	Arginine and proline metabolism	KEGG PATHWAY	aag00330	0.0588947	0.294473
L1 vs. L2	Arginine and proline metabolism	KEGG PATHWAY	aag00330	0.000211668	0.00889007
	Glutathione metabolism	KEGG PATHWAY	aag00480	0.00170627	0.0317704
	Fatty acid biosynthesis	KEGG PATHWAY	aag00061	0.00226931	0.0317704
	Pyruvate metabolism	KEGG PATHWAY	aag00620	0.00454902	0.0477647
	Fatty acid metabolism	KEGG PATHWAY	aag01212	0.0149569	0.125638
	Nitrogen metabolism	KEGG PATHWAY	aag00910	0.0296907	0.207835
	Dorso-ventral axis formation	KEGG PATHWAY	aag04320	0.122717	0.606805
	Alanine, aspartate and glutamate metabolism	KEGG PATHWAY	aag00250	0.129298	0.606805
	Metabolic pathways	KEGG PATHWAY	aag01100	0.138995	0.606805
	Circadian rhythm - fly	KEGG PATHWAY	aag04711	0.163376	0.606805
	Glycosphingolipid biosynthesis - globo series	KEGG PATHWAY	aag00603	0.179813	0.606805
	Purine metabolism	KEGG PATHWAY	aag00230	0.21657	0.606805
	Carbon metabolism	KEGG PATHWAY	aag01200	0.237477	0.606805
	Nicotinate and nicotinamide metabolism	KEGG PATHWAY	aag00760	0.242426	0.606805
	Endocytosis	KEGG PATHWAY	aag04144	0.242735	0.606805
	Hippo signaling pathway - fly	KEGG PATHWAY	aag04391	0.264185	0.606805
	ABC transporters	KEGG PATHWAY	aag02010	0.271936	0.606805
	Biosynthesis of unsaturated fatty acids	KEGG PATHWAY	aag01040	0.271936	0.606805
	Fatty acid elongation	KEGG PATHWAY	aag00062	0.300308	0.606805
	SNARE interactions in vesicular transport	KEGG PATHWAY	aag04130	0.300308	0.606805
L2 vs. P	Carbon metabolism	KEGG PATHWAY	aag01200	0.000523872	0.018641
	Biosynthesis of amino acids	KEGG PATHWAY	aag01230	0.000745821	0.018641
	Nitrogen metabolism	KEGG PATHWAY	aag00910	0.000887666	0.018641
	Glycine, serine and threonine metabolism	KEGG PATHWAY	aag00260	0.00277367	0.0429788
	Galactose metabolism	KEGG PATHWAY	aag00052	0.00341102	0.0429788
	Sphingolipid metabolism	KEGG PATHWAY	aag00600	0.00542626	0.0569757
	Glycerolipid metabolism	KEGG PATHWAY	aag00561	0.0161845	0.132599
	Glycosphingolipid biosynthesis - globo series	KEGG PATHWAY	aag00603	0.016838	0.132599
	Starch and sucrose metabolism	KEGG PATHWAY	aag00500	0.0232665	0.146579
	Alanine, aspartate and glutamate metabolism	KEGG PATHWAY	aag00250	0.0232665	0.146579
	Fatty acid biosynthesis	KEGG PATHWAY	aag00061	0.0259795	0.148792
	Glycolysis / Gluconeogenesis	KEGG PATHWAY	aag00010	0.0320957	0.167783
	Metabolic pathways	KEGG PATHWAY	aag01100	0.0347377	0.167783
	Nicotinate and nicotinamide metabolism	KEGG PATHWAY	aag00760	0.0372851	0.167783
	Dorso-ventral axis formation	KEGG PATHWAY	aag04320	0.0686577	0.288362
	Purine metabolism	KEGG PATHWAY	aag00230	0.0808696	0.302887
	Pyruvate metabolism	KEGG PATHWAY	aag00620	0.0817314	0.302887
	Glutathione metabolism	KEGG PATHWAY	aag00480	0.153677	0.537868
	Fatty acid metabolism	KEGG PATHWAY	aag01212	0.201199	0.649404
	2-Oxocarboxylic acid metabolism	KEGG PATHWAY	aag01210	0.209028	0.649404
P vs. M	Nitrogen metabolism	KEGG PATHWAY	aag00910	6.65945e-05	0.00459502
	Fatty acid biosynthesis	KEGG PATHWAY	aag00061	0.00300017	0.103506
	Riboflavin metabolism	KEGG PATHWAY	aag00740	0.00729706	0.167711
	Circadian rhythm - fly	KEGG PATHWAY	aag04711	0.00972236	0.167711
	Alanine, aspartate and glutamate metabolism	KEGG PATHWAY	aag00250	0.01522	0.210035
	Fatty acid metabolism	KEGG PATHWAY	aag01212	0.0201051	0.231209
	Nicotinate and nicotinamide metabolism	KEGG PATHWAY	aag00760	0.0282186	0.278155
	Biosynthesis of amino acids	KEGG PATHWAY	aag01230	0.0408828	0.352614
	Sphingolipid metabolism	KEGG PATHWAY	aag00600	0.0496314	0.380507
	Metabolic pathways	KEGG PATHWAY	aag01100	0.0763254	0.44851
	Hippo signaling pathway - fly	KEGG PATHWAY	aag04391	0.0780017	0.44851
	Glycerophospholipid metabolism	KEGG PATHWAY	aag00564	0.0780017	0.44851
	Carbon metabolism	KEGG PATHWAY	aag01200	0.087192	0.462788
	Neuroactive ligand-receptor interaction	KEGG PATHWAY	aag04080	0.108403	0.534274
	Tyrosine metabolism	KEGG PATHWAY	aag00350	0.131683	0.581336
	ABC transporters	KEGG PATHWAY	aag02010	0.161563	0.581336
	Biosynthesis of unsaturated fatty acids	KEGG PATHWAY	aag01040	0.161563	0.581336
	Amino sugar and nucleotide sugar metabolism	KEGG PATHWAY	aag00520	0.161972	0.581336
	Starch and sucrose metabolism	KEGG PATHWAY	aag00500	0.163761	0.581336
	Pyruvate metabolism	KEGG PATHWAY	aag00620	0.174339	0.581336
P vs. F	Nitrogen metabolism	KEGG PATHWAY	aag00910	0.000228225	0.0141499
	Alanine, aspartate and glutamate metabolism	KEGG PATHWAY	aag00250	0.00144123	0.0446781
	Fatty acid metabolism	KEGG PATHWAY	aag01212	0.00861127	0.177966
	Fatty acid biosynthesis	KEGG PATHWAY	aag00061	0.0118643	0.183896
	Biosynthesis of unsaturated fatty acids	KEGG PATHWAY	aag01040	0.0239846	0.277131
	Pyruvate metabolism	KEGG PATHWAY	aag00620	0.033663	0.277131
	Metabolic pathways	KEGG PATHWAY	aag01100	0.0384052	0.277131
	Carbon metabolism	KEGG PATHWAY	aag01200	0.0390103	0.277131
	Inositol phosphate metabolism	KEGG PATHWAY	aag00562	0.0402287	0.277131
	Phosphatidylinositol signaling system	KEGG PATHWAY	aag04070	0.0553929	0.343436
	Galactose metabolism	KEGG PATHWAY	aag00052	0.0811484	0.457382
	Starch and sucrose metabolism	KEGG PATHWAY	aag00500	0.109591	0.529732
	Hippo signaling pathway - fly	KEGG PATHWAY	aag04391	0.116414	0.529732
	ABC transporters	KEGG PATHWAY	aag02010	0.119617	0.529732
	2-Oxocarboxylic acid metabolism	KEGG PATHWAY	aag01210	0.131571	0.543826
	Arginine and proline metabolism	KEGG PATHWAY	aag00330	0.18453	0.670284
	Glutathione metabolism	KEGG PATHWAY	aag00480	0.193571	0.670284
	Terpenoid backbone biosynthesis	KEGG PATHWAY	aag00900	0.194599	0.670284
	Glyoxylate and dicarboxylate metabolism	KEGG PATHWAY	aag00630	0.220793	0.677224
	Cysteine and methionine metabolism	KEGG PATHWAY	aag00270	0.220793	0.677224
